# Supplementary material for: Integrated Network Pharmacology, Single‐Cell Transcriptomics Unveil the Mechanistic Role of Morusin in Aortic Dissection
Source: J Cell Mol Med. 2026 Jan 2;30(1):e70971. doi: 10.1111/jcmm.70971 (PMC12759265; doi:10.1111/jcmm.70971)
Supplement: Supplementary file 4 — Table S1: jcmm70971‐sup‐0004‐TableS1.xlsx. [file JCMM-30-e70971-s001.xlsx]

## Sheet: SwissTargetPrediction
SwissTargetPrediction
Target	Common name	Uniprot ID	ChEMBL ID	Target Class	Probability*	Known actives (3D/2D)
Butyrylcholinesterase	BCHE	P06276	CHEMBL1914	Hydrolase	0.858755	3 / 6	Cholinesterase
Acetylcholinesterase	ACHE	P22303	CHEMBL220	Hydrolase	0.858755	2 / 19	Acetylcholinesterase
Cyclooxygenase-2	PTGS2	P35354	CHEMBL230	Oxidoreductase	0.416538	1 / 4	Prostaglandin G/H synthase 2
Beta-secretase 1	BACE1	P56817	CHEMBL4822	Protease	0.263686	14 / 15	Beta-secretase 1
ATP-binding cassette sub-family G member 2	ABCG2	Q9UNQ0	CHEMBL5393	Primary active transporter	0.167149	2 / 18	Broad substrate specificity ATP-binding cassette transporter ABCG2
Adenosine A3 receptor	ADORA3	P0DMS8	CHEMBL256	Family A G protein-coupled receptor	0.126929	0 / 12	Adenosine receptor A3
Adenosine A1 receptor (by homology)	ADORA1	P30542	CHEMBL226	Family A G protein-coupled receptor	0.126929	0 / 11	Adenosine receptor A1
Nuclear factor NF-kappa-B p65 subunit	RELA	Q04206	CHEMBL5533	Transcription factor	0.126929	3 / 2	Transcription factor p65
Nuclear factor NF-kappa-B p105 subunit	NFKB1	P19838	CHEMBL3251	Other cytosolic protein	0.118883	0 / 1	Nuclear factor NF-kappa-B p105 subunit
Cytochrome P450 1A1	CYP1A1	P04798	CHEMBL2231	Cytochrome P450	0.118883	0 / 2	Cytochrome P450 1A1
Cytochrome P450 1A2	CYP1A2	P05177	CHEMBL3356	Cytochrome P450	0.118883	0 / 6	Cytochrome P450 1A2
Cytochrome P450 1B1	CYP1B1	Q16678	CHEMBL4878	Cytochrome P450	0.118883	0 / 17	Cytochrome P450 1B1
Isocitrate dehydrogenase [NADP] cytoplasmic	IDH1	O75874	CHEMBL2007625	Enzyme	0.118883	2 / 0	Isocitrate dehydrogenase
Arachidonate 15-lipoxygenase	ALOX15	P16050	CHEMBL2903	Enzyme	0.118883	6 / 0	Polyunsaturated fatty acid lipoxygenase ALOX15
Arachidonate 12-lipoxygenase	ALOX12	P18054	CHEMBL3687	Enzyme	0.118883	6 / 0	Polyunsaturated fatty acid lipoxygenase ALOX12
Fatty acid synthase	FASN	P49327	CHEMBL4158	Transferase	0.118883	3 / 0	Fatty acid synthase
Endoplasmin	HSP90B1	P14625	CHEMBL1075323	Other membrane protein	0.118883	41 / 0	Endoplasmin
Heat shock protein HSP 90-alpha	HSP90AA1	P07900	CHEMBL3880	Other cytosolic protein	0.118883	41 / 0	Heat shock protein HSP 90-alpha
Troponin, cardiac muscle	TNNC1 TNNT2 TNNI3	P63316 P45379 P19429	CHEMBL2095202	Unclassified protein	0.118883	1 / 0	#N/A
P-glycoprotein 1	ABCB1	P08183	CHEMBL4302	Primary active transporter	0.118883	10 / 32	ATP-dependent translocase ABCB1
Maternal embryonic leucine zipper kinase	MELK	Q14680	CHEMBL4578	Kinase	0.118883	161 / 0	Maternal embryonic leucine zipper kinase
Pyruvate dehydrogenase kinase isoform 1	PDK1	Q15118	CHEMBL4766	Kinase	0.118883	43 / 0	0
Protein kinase C gamma	PRKCG	P05129	CHEMBL2938	Kinase	0.118883	35 / 0	Protein kinase C gamma type
Protein kinase C delta	PRKCD	Q05655	CHEMBL2996	Kinase	0.118883	44 / 0	Protein kinase C delta type
Protein kinase C alpha	PRKCA	P17252	CHEMBL299	Kinase	0.118883	47 / 0	Protein kinase C alpha type
Protein kinase C beta	PRKCB	P05771	CHEMBL3045	Kinase	0.118883	52 / 0	Protein kinase C beta type
Protein kinase C epsilon	PRKCE	Q02156	CHEMBL3582	Kinase	0.118883	47 / 0	Protein kinase C epsilon type
Protein kinase C eta	PRKCH	P24723	CHEMBL3616	Kinase	0.118883	37 / 0	Protein kinase C eta type
Thrombin and coagulation factor X	F10	P00742	CHEMBL244	Protease	0.118883	33 / 0	Coagulation factor X
Cannabinoid receptor 2	CNR2	P34972	CHEMBL253	Family A G protein-coupled receptor	0.118883	2 / 0	Cannabinoid receptor 2
Axin1/beta-catenin	CTNNB1	P35222	CHEMBL5866	Unclassified protein	0.118883	1 / 0	Catenin beta-1
Nitric oxide synthase, inducible (by homology)	NOS2	P35228	CHEMBL4481	Enzyme	0.118883	6 / 0	Nitric oxide synthase, inducible
Protein-tyrosine phosphatase 1B	PTPN1	P18031	CHEMBL335	Phosphatase	0.118883	15 / 17	Tyrosine-protein phosphatase non-receptor type 1
Prostaglandin E synthase	PTGES	O14684	CHEMBL5658	Enzyme	0.118883	22 / 0	Prostaglandin E synthase
Cannabinoid receptor 1	CNR1	P21554	CHEMBL218	Family A G protein-coupled receptor	0.118883	1 / 0	Cannabinoid receptor 1
Interleukin-8 receptor B	CXCR2	P25025	CHEMBL2434	Family A G protein-coupled receptor	0.118883	29 / 0	C-X-C chemokine receptor type 2
Receptor protein-tyrosine kinase erbB-2	ERBB2	P04626	CHEMBL1824	Kinase	0.118883	5 / 0	Receptor tyrosine-protein kinase erbB-2
NAD-dependent deacetylase sirtuin 1	SIRT1	Q96EB6	CHEMBL4506	Eraser	0.118883	10 / 0	NAD-dependent protein deacetylase sirtuin-1
Glucagon receptor	GCGR	P47871	CHEMBL1985	Family B G protein-coupled receptor	0	39 / 0
Protein kinase C iota	PRKCI	P41743	CHEMBL2598	Kinase	0	1 / 0
Cytochrome P450 19A1	CYP19A1	P11511	CHEMBL1978	Cytochrome P450	0	6 / 3
Squalene monooxygenase (by homology)	SQLE	Q14534	CHEMBL3592	Enzyme	0	2 / 0
Tyrosine-protein kinase SRC	SRC	P12931	CHEMBL267	Kinase	0	5 / 0
Plasma kallikrein	KLKB1	P03952	CHEMBL2000	Protease	0	1 / 0
Dual specificity protein phosphatase 3	DUSP3	P51452	CHEMBL2635	Phosphatase	0	2 / 0
Kallikrein 1	KLK1	P06870	CHEMBL2319	Protease	0	1 / 0
Kallikrein 2	KLK2	P20151	CHEMBL2442	Protease	0	1 / 0
C-C chemokine receptor type 4	CCR4	P51679	CHEMBL2414	Family A G protein-coupled receptor	0	11 / 0
C-C chemokine receptor type 5	CCR5	P51681	CHEMBL274	Family A G protein-coupled receptor	0	1 / 0
Heat shock protein HSP 90-beta	HSP90AB1	P08238	CHEMBL4303	Other cytosolic protein	0	14 / 0
Thrombin	F2	P00734	CHEMBL204	Protease	0	11 / 0
Serine/threonine-protein kinase mTOR	MTOR	P42345	CHEMBL2842	Kinase	0	1 / 0
PI3-kinase p110-alpha subunit	PIK3CA	P42336	CHEMBL4005	Enzyme	0	3 / 0
Retinoic acid receptor alpha	RARA	P10276	CHEMBL2055	Nuclear receptor	0	1 / 4
Proteasome assembly chaperone 3	PSMG3	Q9BT73	CHEMBL1075137	Unclassified protein	0	1 / 0
Type-1 angiotensin II receptor	AGTR1	P30556	CHEMBL227	Family A G protein-coupled receptor	0	1 / 0
Thyroid hormone receptor beta-1	THRB	P10828	CHEMBL1947	Nuclear receptor	0	1 / 0
cAMP-dependent protein kinase alpha-catalytic subunit	PRKACA	P17612	CHEMBL4101	Kinase	0	9 / 0
Lysine-specific histone demethylase 1	KDM1A	O60341	CHEMBL6136	Eraser	0	1 / 0
Fructose-1,6-bisphosphatase	FBP1	P09467	CHEMBL3975	Enzyme	0	2 / 0
Carbonic anhydrase XIV	CA14	Q9ULX7	CHEMBL3510	Lyase	0	5 / 0
Coagulation factor VII	F7	P08709	CHEMBL3991	Protease	0	3 / 0
Catechol O-methyltransferase	COMT	P21964	CHEMBL2023	Transferase	0	4 / 0
Kappa Opioid receptor (by homology)	OPRK1	P41145	CHEMBL237	Family A G protein-coupled receptor	0	2 / 0
Dual specificity mitogen-activated protein kinase kinase 1	MAP2K1	Q02750	CHEMBL3587	Kinase	0	33 / 0
Inhibitor of nuclear factor kappa B kinase beta subunit	IKBKB	O14920	CHEMBL1991	Kinase	0	21 / 0
Mannose-6-phosphate isomerase	MPI	P34949	CHEMBL2758	Isomerase	0	2 / 0
Urokinase-type plasminogen activator	PLAU	P00749	CHEMBL3286	Protease	0	5 / 0
Calcitonin gene-related peptide 1	CALCA	P06881	CHEMBL5293	Unclassified protein	0	4 / 0
Histone acetyltransferase p300	EP300	Q09472	CHEMBL3784	Writer	0	1 / 0
Protein farnesyltransferase	FNTA FNTB	P49354 P49356	CHEMBL2094108	Enzyme	0	1 / 0
Interleukin-8 receptor A	CXCR1	P25024	CHEMBL4029	Family A G protein-coupled receptor	0	7 / 0
Prostanoid EP3 receptor	PTGER3	P43115	CHEMBL3710	Family A G protein-coupled receptor	0	1 / 0
Plasminogen activator inhibitor-1	SERPINE1	P05121	CHEMBL3475	Secreted protein	0	3 / 0
Serine/threonine-protein kinase Chk2	CHEK2	O96017	CHEMBL2527	Kinase	0	23 / 0
MAP kinase ERK1	MAPK3	P27361	CHEMBL3385	Kinase	0	1 / 0
MAP kinase ERK2	MAPK1	P28482	CHEMBL4040	Kinase	0	1 / 0
Egl nine homolog 1	EGLN1	Q9GZT9	CHEMBL5697	Oxidoreductase	0	26 / 0
Pituitary adenylate cyclase-activating polypeptide type I receptor	ADCYAP1R1	P41586	CHEMBL5399	Unclassified protein	0	4 / 0
CCR4-NOT transcription complex subunit 7	CNOT7	Q9UIV1	CHEMBL3616361	Hydrolase	0	2 / 0
Ribosomal protein S6 kinase alpha 3	RPS6KA3	P51812	CHEMBL2345	Kinase	0	9 / 0
Trypsin I	PRSS1	P07477	CHEMBL209	Protease	0	1 / 0
Caspase-1	CASP1	P29466	CHEMBL4801	Protease	0	1 / 0
Metastin receptor	KISS1R	Q969F8	CHEMBL5413	Family A G protein-coupled receptor	0	7 / 0
Ryanodine receptor 1	RYR1	P21817	CHEMBL1846	Ligand-gated ion channel	0	1 / 0
Vascular endothelial growth factor receptor 3	FLT4	P35916	CHEMBL1955	Kinase	0	1 / 0
Insulin-like growth factor I receptor	IGF1R	P08069	CHEMBL1957	Kinase	0	1 / 0
Insulin receptor	INSR	P06213	CHEMBL1981	Kinase	0	1 / 0
Serine/threonine-protein kinase Aurora-B	AURKB	Q96GD4	CHEMBL2185	Kinase	0	1 / 0
Focal adhesion kinase 1	PTK2	Q05397	CHEMBL2695	Kinase	0	1 / 0
Vascular endothelial growth factor receptor 2	KDR	P35968	CHEMBL279	Kinase	0	1 / 0
Hepatocyte growth factor receptor	MET	P08581	CHEMBL3717	Kinase	0	1 / 0
Serine/threonine-protein kinase PLK4	PLK4	O00444	CHEMBL3788	Kinase	0	1 / 0
Tyrosine-protein kinase TIE-2	TEK	Q02763	CHEMBL4128	Kinase	0	1 / 0
Serine/threonine-protein kinase Aurora-A	AURKA	O14965	CHEMBL4722	Kinase	0	3 / 0
L-lactate dehydrogenase A chain	LDHA	P00338	CHEMBL4835	Enzyme	0	2 / 0
Mitogen-activated protein kinase kinase kinase 8	MAP3K8	P41279	CHEMBL4899	Kinase	0	1 / 0
L-lactate dehydrogenase B chain	LDHB	P07195	CHEMBL4940	Enzyme	0	1 / 0
Ephrin receptor	EPHB4	P54760	CHEMBL5147	Kinase	0	1 / 0
NUAK family SNF1-like kinase 1	NUAK1	O60285	CHEMBL5784	Kinase	0	1 / 0

## Sheet: Targetnet
UniProt ID	Protein Name	Score	gene name
P03372	Estrogen receptor	1	Estrogen receptor	Estrogen receptor
P11511	Aromatase	1	CYP19A1	Aromatase
Q92731	Estrogen receptor beta	1	ESR2	Estrogen receptor beta
P29477	Nitric oxide synthase，inducible	1	NOS2	#N/A
P05979	Prostaglandin G/H synthase 1	1	PTGS1	#N/A
P23219	Prostaglandin G/H synthase 1	1	PTGS1	Prostaglandin G/H synthase 1
P14174	Macrophage migration inhibitory factor	1	MIF	Macrophage migration inhibitory factor
O42713	Polyphenol oxidase 2	1	PPOX	#N/A
P16050	Arachidonate 15-lipoxygenase	1	ALOX15	Polyunsaturated fatty acid lipoxygenase ALOX15
Q9UNQ0	ATP-binding cassette sub-family G member 2	1	ABCG2	Broad substrate specificity ATP-binding cassette transporter ABCG2
P43166	Carbonic anhydrase 7	1	CA7	Carbonic anhydrase 7
P14061	Estradiol 17-beta-dehydrogenase 1	1	HSD17B1	17-beta-hydroxysteroid dehydrogenase type 1
P07943	Aldose reductase	1	AKR1B1	#N/A
P30305	M-phase inducer phosphatase 2	1	DUSP2	M-phase inducer phosphatase 2
P23280	Carbonic anhydrase 6	1	CA6	Carbonic anhydrase 6
Q6B856	Tubulin beta-2B chain	0.999	TUBB2B	#N/A
P51452	Dual specificity protein phosphatase 3	0.999	DUSP3	Dual specificity protein phosphatase 3
Q63470	Dual specificity tyrosine-phosphorylation-regulated kinase 1A	0.999	DYRK1A	#N/A
Q8N1Q1	Carbonic anhydrase 13	0.998	CA13	Carbonic anhydrase 13
Q9NR96	Toll-like receptor 9	0.997	TLR9	Toll-like receptor 9
P15207	Androgen receptor	0.992	AR	#N/A
Q3KRE8	Tubulin beta-2B chain	0.99	TUBB2B	#N/A
P35218	Carbonic anhydrase 5A， mitochondrial	0.983	CA5A	Carbonic anhydrase 5A, mitochondrial
P47936	Cannabinoid receptor 2	0.968	CNR2	#N/A
P04054	Phospholipase A2	0.966	PLA2	Phospholipase A2
Q16548	Bcl-2-related protein A1	0.957	BCL2A1	Bcl-2-related protein A1
P21397	Amine oxidase [flavin-containing] A	0.945	AOC3	Amine oxidase
O60240	Perilipin-1	0.936	PLIN1	Perilipin-1
P22748	Carbonic anhydrase 4	0.936	CA4	Carbonic anhydrase 4
P26358	DNA (cytosine-5)-methyltransferase 1	0.915	DNMT1	DNA
O43353	Receptor-interacting serine/threonine-protein kinase 2	0.889	RIPK2	Receptor-interacting serine/threonine-protein kinase 2
P55211	Caspase-9	0.847	CASP9	Caspase-9
P80457	Xanthine dehydrogenase/oxidase	0.81	XDH	#N/A
O43570	Carbonic anhydrase 12	0.767	CA12	Carbonic anhydrase 12
P41235	Hepatocyte nuclear factor 4-alpha	0.752	HNF4A	Hepatocyte nuclear factor 4-alpha
Q9GZU7	Carboxy-terminal domain RNA polymerase II polypeptide A small phosphatase 1	0.723	CTDP1	Carboxy-terminal domain RNA polymerase II polypeptide A small phosphatase 1
P37058	Testosterone 17-beta-dehydrogenase 3	0.669	HSD17B3	17-beta-hydroxysteroid dehydrogenase type 3
P06241	Tyrosine-protein kinase Fyn	0.636	FYN	Tyrosine-protein kinase Fyn
P05186	Alkaline phosphatase， tissue-nonspecific isozyme	0.609	ALPL	Alkaline phosphatase, tissue-nonspecific isozyme
O14746	Telomerase reverse transcriptase	0.586	TERT	Telomerase reverse transcriptase
P35869	Aryl hydrocarbon receptor	0.48	AHR	Aryl hydrocarbon receptor
P08183	Multidrug resistance protein 1	0.424	ABCB1	ATP-dependent translocase ABCB1
P28566	5-hydroxytryptamine receptor 1E	0.377	HTR1E	5-hydroxytryptamine receptor 1E
Q13224	Glutamate receptor ionotropic， NMDA 2B	0.289	GRIN2B	Glutamate receptor ionotropic, NMDA 2B
P18031	Tyrosine-protein phosphatase non-receptor type 1	0.272	PTPN1	Tyrosine-protein phosphatase non-receptor type 1
P07900	Heat shock protein HSP 90-alpha	0.27	HSP90AA1	Heat shock protein HSP 90-alpha
P05177	Cytochrome P450 1A2	0.241	CYP1A2	Cytochrome P450 1A2
P27338	Amine oxidase [flavin-containing] B	0.218	AOC2	Amine oxidase
Q00G26	Perilipin-5	0.211	PLIN5	Perilipin-5
O00748	Cocaine esterase	0.205	CES1	Cocaine esterase
P05093	Steroid 17-alpha-hydroxylase/17，20 lyase	0.158	CYP17A1	Steroid 17-alpha-hydroxylase/17,20 lyase
Q00975	Voltage-dependent N-type calcium channel subunit alpha-1B	0.136	CACNA1B	Voltage-dependent N-type calcium channel subunit alpha-1B
P51812	Ribosomal protein S6 kinase alpha-3	0.131	RPS6KB3	Ribosomal protein S6 kinase alpha-3
Q9Y2D0	Carbonic anhydrase 5B， mitochondrial	0.125	CA5B	Carbonic anhydrase 5B, mitochondrial
P02550	Tubulin alpha-1A chain	0.094	TUBA1A	#N/A
Q04206	Transcription factor p65	0.066	RELA	Transcription factor p65
P08684	Cytochrome P450 3A4	0.032	CYP3A4	Cytochrome P450 3A4
P04150	Glucocorticoid receptor	0.031	NR3C1	Glucocorticoid receptor
Q9HC97	G-protein coupled receptor 35	0.023	GPR35	G-protein coupled receptor 35
P31388	5-hydroxytryptamine receptor 6	0.021	HTR6	#N/A
P49759	Dual specificity protein kinase CLK1	0.019	CLK1	Dual specificity protein kinase CLK1
P04058	Acetylcholinesterase	0.014	ACHE	#N/A
Q06187	Tyrosine-protein kinase BTK	0.013	BTK	Tyrosine-protein kinase BTK
Q02156	Protein kinase C epsilon type	0.009	PRKCQ	Protein kinase C epsilon type
P22086	Alpha-2C adrenergic receptor	0.009	ADRA2C	#N/A
Q07343	cAMP-specific 3',5'-cyclic phosphodiesterase 4B	0.005	PDE4B	3',5'-cyclic-AMP phosphodiesterase 4B
Q9ULX7	Carbonic anhydrase 14	0.004	CA14	Carbonic anhydrase 14
Q13627	Dual specificity tyrosine-phosphorylation-regulated kinase 1A	0.004	DYRK1A	Dual specificity tyrosine-phosphorylation-regulated kinase 1A
P35398	Nuclear receptor ROR-alpha	0.004	RORA	Nuclear receptor ROR-alpha
P24468	COUP transcription factor 2	0.004	NR2F2	COUP transcription factor 2
P30291	Wee1-like protein kinase	0.003	WEE1	Wee1-like protein kinase
P16116	Aldose reductase	0.003	AKR1B1	#N/A
P08235	Mineralocorticoid receptor	0.003	NR3C2	Mineralocorticoid receptor
Q00987	E3 ubiquitin-protein ligase Mdm2	0.003	MDM2	E3 ubiquitin-protein ligase Mdm2
P35354	Prostaglandin G/H synthase 2	0.002	PTGS2	Prostaglandin G/H synthase 2
P08842	Steryl-sulfatase	0.001	ARSA	Steryl-sulfatase
P29597	Non-receptor tyrosine-protein kinase TYK2	0.001	TYK2	Non-receptor tyrosine-protein kinase TYK2
Q16790	Carbonic anhydrase 9	0.001	CA9	Carbonic anhydrase 9
P35236	Tyrosine-protein phosphatase non-receptor type 7	0.001	PTPN7	Tyrosine-protein phosphatase non-receptor type 7

## Sheet: SuperPred
Exported data									UniProt ID	Target Name	Gene name
Target Name	ChEMBL-ID	UniProt ID	PDB Visualization	TTD ID	Min Activity	Assay type			Q08499	Phosphodiesterase 4D	PDE4D
Phosphodiesterase 4D	CHEMBL288	Q08499	5WH6	T02001	900 nm	IC50			P27695	DNA-(apurinic or apyrimidinic site) lyase	APEX1
Exported data									Q9NUW8	Tyrosyl-DNA phosphodiesterase 1	TDP1
Target Name	ChEMBL-ID	UniProt ID	PDB Visualization	TTD ID	Probability	Model accuracy			P07339	Cathepsin D	CTSD
DNA-(apurinic or apyrimidinic site) lyase	CHEMBL5619	P27695	6BOW	T13348	0.9975	0.9111			Q9Y2T6	G-protein coupled receptor 55	GPR55
Tyrosyl-DNA phosphodiesterase 1	CHEMBL1075138	Q9NUW8	6N0D	Not Available	0.9961	0.7122			P21397	Monoamine oxidase A	MAOA
Cathepsin D	CHEMBL2581	P07339	4OD9	T67102	0.9831	0.9895			P11388	DNA topoisomerase II alpha	TOP2A
G-protein coupled receptor 55	CHEMBL1075322	Q9Y2T6	Not Available	T87670	0.9481	0.7815			Q9HAZ1	Dual specificity protein kinase CLK4	CLK4
Monoamine oxidase A	CHEMBL1951	P21397	2Z5Y	Not Available	0.939	0.9149			O75469	Pregnane X receptor	NR1I2
DNA topoisomerase II alpha	CHEMBL1806	P11388	6ZY5	T17048	0.937	0.89			Q13887	Kruppel-like factor 5	KLF5
Dual specificity protein kinase CLK4	CHEMBL4203	Q9HAZ1	6FYV	Not Available	0.9358	0.9445			P24941	CDK2/Cyclin A	CDK2
Pregnane X receptor	CHEMBL3401	O75469	6TFI	T82702	0.9287	0.9473			O15164	Transcription intermediary factor 1-alpha	TRIM24
Kruppel-like factor 5	CHEMBL1293249	Q13887	Not Available	Not Available	0.8914	0.8633			P20618	Proteasome component C5	PSMB1
CDK2/Cyclin A	CHEMBL3038469	P24941	4BCN	T70176	0.8846	0.9138			P61073	C-X-C chemokine receptor type 4	CXCR4
Transcription intermediary factor 1-alpha	CHEMBL3108638	O15164	4YBM	Not Available	0.8785	0.9556			Q92769	Histone deacetylase 2	HDAC2
Proteasome component C5	CHEMBL4208	P20618	6KWY	Not Available	0.8697	0.9			Q99714	Endoplasmic reticulum-associated amyloid beta-peptide-binding protein	HSD17B10
C-X-C chemokine receptor type 4	CHEMBL2107	P61073	3ODU	T96079	0.8468	0.931			P49759	Dual specificty protein kinase CLK1	CLK1
Histone deacetylase 2	CHEMBL1937	Q92769	7KBG	T51191	0.8376	0.9475			P30305	Dual specificity phosphatase Cdc25B	CDC25B
Endoplasmic reticulum-associated amyloid beta-peptide-binding protein	CHEMBL4159	Q99714	2O23	Not Available	0.8342	0.7016			Q9Y345	Glycine transporter 2	SLC6A5
Dual specificty protein kinase CLK1	CHEMBL4224	P49759	6KHD	Not Available	0.8332	0.853			P02766	Transthyretin	TTR
Dual specificity phosphatase Cdc25B	CHEMBL4804	P30305	1QB0	Not Available	0.8255	0.795			P23415	Glycine receptor subunit alpha-1	GLRA1
Glycine transporter 2	CHEMBL3060	Q9Y345	Not Available	Not Available	0.8254	0.9917			P10827	Thyroid hormone receptor alpha	THRA
Transthyretin	CHEMBL3194	P02766	6SUG	T86462	0.8254	0.9071			Q92731	Estrogen receptor beta	ESR2
Glycine receptor subunit alpha-1	CHEMBL5845	P23415	4X5T	T50269	0.8232	0.9071			P51452	Dual specificity protein phosphatase 3	DUSP3
Thyroid hormone receptor alpha	CHEMBL1860	P10827	3ILZ	T79591	0.8196	0.9915			P50579	Methionine aminopeptidase 2	METAP2
Estrogen receptor beta	CHEMBL242	Q92731	1QKM	T80896	0.8057	0.9835			P08235	Mineralocorticoid receptor	NR3C2
Dual specificity protein phosphatase 3	CHEMBL2635	P51452	3F81	Not Available	0.8008	0.94			P67870	Casein kinase II alpha/beta	CSNK2B
Methionine aminopeptidase 2	CHEMBL3922	P50579	1B6A	T75596	0.7983	0.9728			P47989	Xanthine dehydrogenase	XDH
Mineralocorticoid receptor	CHEMBL1994	P08235	4PF3	Not Available	0.7954	1			Q06124	Protein-tyrosine phosphatase 2C	PTPN11
Casein kinase II alpha/beta	CHEMBL3038477	P67870	6TLS	T51565	0.7862	0.9923			P30307	Dual specificity phosphatase Cdc25C	CDC25C
Xanthine dehydrogenase	CHEMBL1929	P47989	2E1Q	T40954	0.7636	0.9612			P32246	C-C chemokine receptor type 1	CCR1
Protein-tyrosine phosphatase 2C	CHEMBL3864	Q06124	5EHR	T13057	0.763	0.9442			Q86TI2	Dipeptidyl peptidase IX	DPP9
Dual specificity phosphatase Cdc25C	CHEMBL2378	P30307	3OP3	Not Available	0.7614	0.9667			Q16288	NT-3 growth factor receptor	NTRK3
C-C chemokine receptor type 1	CHEMBL2413	P32246	Not Available	T16016	0.7526	0.895			P19838	Nuclear factor NF-kappa-B p105 subunit	NFKB1
Dipeptidyl peptidase IX	CHEMBL4793	Q86TI2	6EOR	Not Available	0.7508	0.9695			Q13526	Peptidyl-prolyl cis-trans isomerase NIMA-interacting 1	PIN1
NT-3 growth factor receptor	CHEMBL5608	Q16288	6KZD	Not Available	0.7398	0.9589			Q96P65	Pyroglutamylated RFamide peptide receptor	QRFPR
Nuclear factor NF-kappa-B p105 subunit	CHEMBL3251	P19838	1SVC	Not Available	0.7372	0.9609			P36507	Dual specificity mitogen-activated protein kinase kinase 2	MAP2K2
Peptidyl-prolyl cis-trans isomerase NIMA-interacting 1	CHEMBL2288	Q13526	1PIN	T16308	0.7348	0.9171			P13569	Cystic fibrosis transmembrane conductance regulator	CFTR
Pyroglutamylated RFamide peptide receptor	CHEMBL5852	Q96P65	Not Available	Not Available	0.7318	0.85			P11166	Glucose transporter	SLC2A1
Dual specificity mitogen-activated protein kinase kinase 2	CHEMBL2964	P36507	1S9I	Not Available	0.7312	0.8			P16234	Platelet-derived growth factor receptor alpha	PDGFRA
Cystic fibrosis transmembrane conductance regulator	CHEMBL4051	P13569	6MSM	T55654	0.7258	0.9571			P08236	Beta-glucuronidase	GUSB
Glucose transporter	CHEMBL2535	P11166	6THA	Not Available	0.7234	0.9875			Q9NY46	Sodium channel protein type III alpha subunit	SCN3A
Platelet-derived growth factor receptor alpha	CHEMBL2007	P16234	7LBF	T53524	0.7229	0.9107			P08684	Cytochrome P450 3A4	CYP3A4
Beta-glucuronidase	CHEMBL2728	P08236	3HN3	T96413	0.716	0.7768			P09769	Tyrosine-protein kinase FGR	FGR
Sodium channel protein type III alpha subunit	CHEMBL5163	Q9NY46	Not Available	T76937	0.7139	0.969			O00767	Acyl-CoA desaturase	SCD
Cytochrome P450 3A4	CHEMBL340	P08684	5VCC	T37848	0.7089	0.9119			P18054	Arachidonate 12-lipoxygenase	ALOX12
Tyrosine-protein kinase FGR	CHEMBL4454	P09769	Not Available	Not Available	0.7057	0.77			Q9GZT9	Egl nine homolog 1	EGLN1
Acyl-CoA desaturase	CHEMBL5555	O00767	4ZYO	T10897	0.7022	0.975			P49721	Proteasome Macropain subunit	PSMB2
Arachidonate 12-lipoxygenase	CHEMBL3687	P18054	3D3L	Not Available	0.698	0.7557			Q9HCR9	Phosphodiesterase 11A	PDE11A
Egl nine homolog 1	CHEMBL5697	Q9GZT9	4BQY	Not Available	0.6944	0.934			P42785	Lysosomal Pro-X carboxypeptidase	PRCP
Proteasome Macropain subunit	CHEMBL3492	P49721	5LE5	Not Available	0.6884	0.9024			O95665	Neurotensin receptor 2	NTSR2
Phosphodiesterase 11A	CHEMBL2717	Q9HCR9	Not Available	Not Available	0.6813	0.85			P55899	IgG receptor FcRn large subunit p51	FCGRT
Lysosomal Pro-X carboxypeptidase	CHEMBL2335	P42785	3N2Z	Not Available	0.6807	1			P35228	Nitric oxide synthase, inducible	NOS2
Neurotensin receptor 2	CHEMBL2514	O95665	Not Available	Not Available	0.6735	1			P28335	Serotonin 2c (5-HT2c) receptor	HTR2C
IgG receptor FcRn large subunit p51	CHEMBL5966	P55899	6FGB	Not Available	0.6716	0.9093			Q00975	Voltage-gated N-type calcium channel alpha-1B subunit	CACNA1B
Nitric oxide synthase, inducible	CHEMBL4481	P35228	3E7G	T02703	0.6533	0.948			P21462	Formyl peptide receptor 1	FPR1
Serotonin 2c (5-HT2c) receptor	CHEMBL225	P28335	6BQH	T83813	0.6409	0.8962			P34995	Prostanoid EP1 receptor	PTGER1
Voltage-gated N-type calcium channel alpha-1B subunit	CHEMBL4478	Q00975	Not Available	T38338	0.63	0.9714			P28065	Proteasome subunit beta type-9	PSMB9
Formyl peptide receptor 1	CHEMBL3359	P21462	Not Available	T87831	0.6293	0.9356			O15111	Inhibitor of nuclear factor kappa B kinase alpha subunit	CHUK
Prostanoid EP1 receptor	CHEMBL1811	P34995	Not Available	T15497	0.6286	0.9571			Q92753	Nuclear receptor ROR-beta	RORB
Proteasome subunit beta type-9	CHEMBL1944495	P28065	6E5B	Not Available	0.6175	0.975			P05556	Integrin alpha-5/beta-1	ITGB1
Inhibitor of nuclear factor kappa B kinase alpha subunit	CHEMBL3476	O15111	5EBZ	Not Available	0.6086	0.9583			P23219	Cyclooxygenase-1	PTGS1
Nuclear receptor ROR-beta	CHEMBL3091268	Q92753	Not Available	Not Available	0.6074	0.955			Q15418	Ribosomal protein S6 kinase alpha 1	RPS6KA1
Integrin alpha-5/beta-1	CHEMBL2095226	P05556	7NWL	T01851	0.6072	0.9639			Q00535	Cyclin-dependent kinase 5	CDK5
Cyclooxygenase-1	CHEMBL221	P23219	6Y3C	Not Available	0.6071	0.9017			Q9UHL4	Dipeptidyl peptidase II	DPP7
Ribosomal protein S6 kinase alpha 1	CHEMBL2553	Q15418	2Z7Q	Not Available	0.6012	0.8511			P25090	Lipoxin A4 receptor	FPR2
Cyclin-dependent kinase 5	CHEMBL4036	Q00535	4AU8	T20973	0.5991	0.7909			Q16665	Hypoxia-inducible factor 1 alpha	HIF1A
Dipeptidyl peptidase II	CHEMBL3976	Q9UHL4	4EBB	Not Available	0.5987	0.9229			P22736	Nuclear receptor subfamily 4 group A member 1	NR4A1
Lipoxin A4 receptor	CHEMBL4227	P25090	6OMM	Not Available	0.5977	1			P14174	Macrophage migration inhibitory factor	MIF
Hypoxia-inducible factor 1 alpha	CHEMBL4261	Q16665	4H6J	Not Available	0.5955	0.8514			P34947	G protein-coupled receptor kinase 5	GRK5
Nuclear receptor subfamily 4 group A member 1	CHEMBL1293229	P22736	4RZF	Not Available	0.5932	0.78			Q13188	Serine/threonine-protein kinase MST2	STK3
Macrophage migration inhibitory factor	CHEMBL2085	P14174	6B1K	T39977	0.591	0.8078			P07195	L-lactate dehydrogenase B chain	LDHB
G protein-coupled receptor kinase 5	CHEMBL5678	P34947	4TND	Not Available	0.5901	0.88			Q14145	Kelch-like ECH-associated protein 1	KEAP1
Serine/threonine-protein kinase MST2	CHEMBL4708	Q13188	6AO5	Not Available	0.59	0.7167			Q16236	Nuclear factor erythroid 2-related factor 2	NFE2L2
L-lactate dehydrogenase B chain	CHEMBL4940	P07195	1I0Z	Not Available	0.5804	0.9553			O00763	Acetyl-CoA carboxylase 2	ACACB
Kelch-like ECH-associated protein 1	CHEMBL2069156	Q14145	6WCQ	Not Available	0.5803	0.8238			Q9BY41	Histone deacetylase 8	HDAC8
Nuclear factor erythroid 2-related factor 2	CHEMBL1075094	Q16236	2FLU	Not Available	0.572	0.96			P33527	Multidrug resistance-associated protein 1	ABCC1
Acetyl-CoA carboxylase 2	CHEMBL4829	O00763	3TDC	T08922	0.571	0.98			Q9NZ08	Endoplasmic reticulum aminopeptidase 1	ERAP1
Histone deacetylase 8	CHEMBL3192	Q9BY41	5VI6	T28887	0.5648	0.9399			P00488	Coagulation factor XIII	F13A1
Multidrug resistance-associated protein 1	CHEMBL3004	P33527	4C3Z	T11288	0.5614	0.9637			Q9UQL6	Histone deacetylase 5	HDAC5
Endoplasmic reticulum aminopeptidase 1	CHEMBL5939	Q9NZ08	6Q4R	Not Available	0.5577	1			Q05586	Glutamate NMDA receptor; GRIN1/GRIN2B	GRIN1
Coagulation factor XIII	CHEMBL4530	P00488	4KTY	Not Available	0.5566	0.96			P15144	Aminopeptidase N	ANPEP
Histone deacetylase 5	CHEMBL2563	Q9UQL6	5UWI	Not Available	0.5562	0.8967			Q9UKV0	Histone deacetylase 9	HDAC9
Glutamate NMDA receptor; GRIN1/GRIN2B	CHEMBL1907603	Q05586	5EWM	Not Available	0.5561	0.9589			O60341	LSD1/CoREST complex	KDM1A
Aminopeptidase N	CHEMBL1907	P15144	4FYT	T67272	0.5537	0.9331			O94925	Glutaminase kidney isoform, mitochondrial	GLS
Histone deacetylase 9	CHEMBL4145	Q9UKV0	Not Available	Not Available	0.5529	0.8549			P21730	C5a anaphylatoxin chemotactic receptor	C5AR1
LSD1/CoREST complex	CHEMBL3137262	O60341	5L3D	Not Available	0.5512	0.9709			O95977	Sphingosine 1-phosphate receptor Edg-6	S1PR4
Glutaminase kidney isoform, mitochondrial	CHEMBL2146302	O94925	3UO9	T86734	0.5509	1			P08912	Muscarinic acetylcholine receptor M5	CHRM5
C5a anaphylatoxin chemotactic receptor	CHEMBL2373	P21730	6C1R	T15439	0.5509	0.9262			Q969S8	Histone deacetylase 10	HDAC10
Sphingosine 1-phosphate receptor Edg-6	CHEMBL3230	O95977	Not Available	Not Available	0.5501	0.9401			Q6V1X1	Dipeptidyl peptidase VIII	DPP8
Muscarinic acetylcholine receptor M5	CHEMBL2035	P08912	6OL9	T79961	0.5477	0.9462			Q8TDS4	Hydroxycarboxylic acid receptor 2	HCAR2
Histone deacetylase 10	CHEMBL5103	Q969S8	Not Available	T94324	0.5442	0.9008			Q13370	Phosphodiesterase 3B	PDE3B
Dipeptidyl peptidase VIII	CHEMBL4657	Q6V1X1	6EOP	Not Available	0.5421	0.9721			Q06418	Tyrosine-protein kinase receptor TYRO3	TYRO3
Hydroxycarboxylic acid receptor 2	CHEMBL3785	Q8TDS4	Not Available	T88185	0.5408	0.9405			Q8TDU6	G-protein coupled bile acid receptor 1	GPBAR1
Phosphodiesterase 3B	CHEMBL290	Q13370	1SO2	Not Available	0.5402	0.94			Q9HC97	G-protein coupled receptor 35	GPR35
Tyrosine-protein kinase receptor TYRO3	CHEMBL5314	Q06418	1RHF	Not Available	0.5393	0.96			Q13085	Acetyl-CoA carboxylase 1	ACACA
G-protein coupled bile acid receptor 1	CHEMBL5409	Q8TDU6	7CFM	T86273	0.5386	0.9365			P00749	Urokinase-type plasminogen activator	PLAU
G-protein coupled receptor 35	CHEMBL1293267	Q9HC97	Not Available	Not Available	0.5385	0.8934			Q96GG9	DCN1-like protein 1	DCUN1D1
Acetyl-CoA carboxylase 1	CHEMBL3351	Q13085	6G2H	Not Available	0.5376	0.9304			P52732	Kinesin-like protein 1	KIF11
Urokinase-type plasminogen activator	CHEMBL3286	P00749	1GJ7	T17758	0.5356	0.9788			Q9H228	Sphingosine 1-phosphate receptor Edg-8	S1PR5
DCN1-like protein 1	CHEMBL4105838	Q96GG9	6BG3	Not Available	0.534	0.95			P06493	Cyclin-dependent kinase 1/cyclin B	CDK1
Kinesin-like protein 1	CHEMBL4581	P52732	6TIW	T28484	0.5333	0.9318			Q92847	Ghrelin receptor	GHSR
Sphingosine 1-phosphate receptor Edg-8	CHEMBL2274	Q9H228	Not Available	T50089	0.5279	1			P35557	Hexokinase type IV	GCK
Cyclin-dependent kinase 1/cyclin B	CHEMBL2094127	P06493	6GU2	T49898	0.5271	0.96			Q9UBE0	SUMO-activating enzyme	SAE1
Ghrelin receptor	CHEMBL4616	Q92847	6KO5	T59604	0.5268	0.92			Q6PHR2	Serine/threonine-protein kinase ULK3	ULK3
Hexokinase type IV	CHEMBL3820	P35557	3F9M	T87166	0.5263	0.9196			P43005	Excitatory amino acid transporter 3	SLC1A1
SUMO-activating enzyme	CHEMBL2095174	Q9UBE0	6XOG	Not Available	0.526	0.79			O14672	ADAM10	ADAM10
Serine/threonine-protein kinase ULK3	CHEMBL5047	Q6PHR2	6FDY	Not Available	0.5259	0.785			P10646	Tissue factor pathway inhibitor	TFPI
Excitatory amino acid transporter 3	CHEMBL2721	P43005	6X2L	Not Available	0.5245	0.935			P24941	Cyclin-dependent kinase 2	CDK2
ADAM10	CHEMBL5028	O14672	6BE6	T31902	0.5176	0.975			P62942	FK506-binding protein 1A	FKBP1A
Tissue factor pathway inhibitor	CHEMBL3713062	P10646	5NMV	T78890	0.5139	0.9733			Q96DB2	Histone deacetylase 11	HDAC11
Cyclin-dependent kinase 2	CHEMBL301	P24941	5LMK	T70176	0.5085	0.9123			Q08881	Tyrosine-protein kinase ITK/TSK	ITK
FK506-binding protein 1A	CHEMBL1902	P62942	2PPN	T76059	0.506	0.9705			Q2M2I8	Adaptor-associated kinase	AAK1
Histone deacetylase 11	CHEMBL3310	Q96DB2	Not Available	Not Available	0.5047	0.8856			O75164	Lysine-specific demethylase 4A	KDM4A
Tyrosine-protein kinase ITK/TSK	CHEMBL2959	Q08881	4HCU	T91761	0.5042	0.95
Adaptor-associated kinase	CHEMBL3830	Q2M2I8	5TE0	T98271	0.5038	0.831
Lysine-specific demethylase 4A	CHEMBL5896	O75164	6G5X	Not Available	0.5012	0.9909

## Sheet: Pharmmapper
Uniplot	Name	Norm Fit
P02766	Transthyretin	0.999	TTR	TTR		TTR
ANDR_HUMAN	Androgen receptor	0.9945	AR	#N/A		AR
P11511	Cytochrome P450 19A1	0.9886	#N/A	CYP19A1		CYP19A1
MMP13_HUMAN	Collagenase 3	0.9866	MMP13	#N/A		MMP13
MK01_HUMAN	Mitogen-activated protein kinase 1	0.9839	MAPK1	#N/A		MAPK1
MMP3_HUMAN	Stromelysin-1	0.9825	MMP3	#N/A		MMP3
AK1C2_HUMAN	Aldo-keto reductase family 1 member C2	0.9824	AKR1C2	#N/A		AKR1C2
HCK_HUMAN	Tyrosine-protein kinase HCK	0.982	HCK	#N/A		HCK
P62937	Peptidyl-prolyl cis-trans isomerase A	0.9806	PPIA	PPIA		PPIA
BACE1_HUMAN	Beta-secretase 1	0.9795	BACE1	#N/A		BACE1
MK08_HUMAN	Mitogen-activated protein kinase 8	0.9754	MAPK8	#N/A		MAPK8
STS_HUMAN	Steryl-sulfatase	0.9753	STS	#N/A		STS
P10828	Thyroid hormone receptor beta	0.9718	THRB	THRB		THRB
Q16539	Mitogen-activated protein kinase 14	0.9694	MAPK14	MAPK14		MAPK14
ESR1_HUMAN	Estrogen receptor	0.968	ESR1	#N/A		ESR1
CAH1_HUMAN	Carbonic anhydrase 1	0.9667	CA1	#N/A		CA1
CHLE_HUMAN	Cholinesterase	0.9649	BCHE	#N/A		BCHE
EST1_HUMAN	Liver carboxylesterase 1	0.9647	CES1	#N/A		CES1
MK10_HUMAN	Mitogen-activated protein kinase 10	0.9641	MAPK10	#N/A		MAPK10
CAH2_HUMAN	Carbonic anhydrase 2	0.9638	CA2	#N/A		CA2
BMP2_HUMAN	Bone morphogenetic protein 2	0.9571	BMP2	#N/A		BMP2
CFAB_HUMAN	Complement factor B	0.9568	CFB	#N/A		CFB
CASP3_HUMAN	Caspase-3	0.956	CASP3	#N/A		CASP3
CLPP_HUMAN	Putative ATP-dependent Clp protease proteolytic subunit, mitochondrial	0.9552	#N/A	#N/A		CLPP
APOA2_HUMAN	Apolipoprotein A-II	0.955	APOA2	#N/A		APOA2
KIF11_HUMAN	Kinesin-like protein KIF11	0.954	KIF11	#N/A		KIF11
ANXA5_HUMAN	Annexin A5	0.9539	ANXA5	#N/A		ANXA5
THRB_HUMAN	Prothrombin	0.9534	F2	#N/A		F2
ALDR_HUMAN	Aldose reductase	0.9515	#N/A	#N/A		ALDR
MIF_HUMAN	Macrophage migration inhibitory factor	0.9505	MIF	#N/A		MIF
CASP7_HUMAN	Caspase-7	0.9485	CASP7	#N/A		CASP7
ALBU_HUMAN	Serum albumin	0.9453	#N/A	#N/A		ALBU
PIM1_HUMAN	Proto-oncogene serine/threonine-protein kinase Pim-1	0.9438	#N/A	#N/A		PIM1
AOFB_HUMAN	Amine oxidase [flavin-containing] B	0.9407	#N/A	#N/A		AOFB
ADA17_HUMAN	ADAM 17	0.9314	#N/A	#N/A		ADA17
FKB1A_HUMAN	Peptidyl-prolyl cis-trans isomerase FKBP1A	0.9293	FKBP1A	#N/A		FKBP1A
EPHB4_HUMAN	Ephrin type-B receptor 4	0.9281	EPHB4	#N/A		EPHB4
PDE4D_HUMAN	cAMP-specific 3,5-cyclic phosphodiesterase 4D	0.9252	#N/A	#N/A		PDE4D
PK3CG_HUMAN	Phosphatidylinositol-4,5-bisphosphate 3-kinase catalytic subunit gamma isoform	0.9225	#N/A	#N/A		PK3CG
GSTP1_HUMAN	Glutathione S-transferase P	0.9116	GSTP1	#N/A		GSTP1
PRGR_HUMAN	Progesterone receptor	0.9104	PGR	#N/A		PGR
P16083	Ribosyldihydronicotinamide dehydrogenase [quinone]	0.8821	#N/A	NQO2		NQO2
P35968	Vascular endothelial growth factor receptor 2	0.8816	KDR	KDR		KDR
P62508	Estrogen-related receptor gamma	0.8808	ESRRG	ESRRG		ESRRG
CD5R1_HUMAN	Cyclin-dependent kinase 5 activator 1	0.8771	CDK5R1	#N/A		CDK5R1
PDE5A_HUMAN	cGMP-specific 3,5-cyclic phosphodiesterase	0.8761	#N/A	#N/A		PDE5A
VTDB_HUMAN	Vitamin D-binding protein	0.8693	GC	#N/A		GC
P11142	Heat shock cognate 71 kDa protein	0.8659	HSPA8	HSPA8		HSPA8
P24941	Cell division protein kinase 2	0.8479	#N/A	CDK2		CDK2
DHB11_HUMAN	Estradiol 17-beta-dehydrogenase 11	0.8383	HSD17B11	#N/A		HSD17B11
CHK1_HUMAN	Serine/threonine-protein kinase Chk1	0.8379	CHEK1	#N/A		CHEK1
CCNA2_HUMAN	Cyclin-A2	0.8356	CCNA2	#N/A		CCNA2
PDE4B_HUMAN	cAMP-specific 3,5-cyclic phosphodiesterase 4B	0.8239	#N/A	#N/A		PDE4B
GLCM_HUMAN	Glucosylceramidase	0.8165	#N/A	#N/A		GLCM
P14061	Estradiol 17-beta-dehydrogenase 1	0.806	#N/A	HSD17B1		HSD17B1
BRAF1_HUMAN	B-Raf proto-oncogene serine/threonine-protein kinase	0.8053	#N/A	#N/A		BRAF1
Q62986	Estrogen receptor beta	0.802	ESR2	#N/A		ESR2
RORA_HUMAN	Nuclear receptor ROR-alpha	0.8003	RORA	#N/A		RORA
DAPK1_HUMAN	Death-associated protein kinase 1	0.7762	DAPK1	#N/A		DAPK1
PTN11_HUMAN	Tyrosine-protein phosphatase non-receptor type 11	0.7741	PTPN11	#N/A		PTPN11
P00326	Alcohol dehydrogenase 1C	0.7723	ADH1C	ADH1C		ADH1C
PDPK1_HUMAN	3-phosphoinositide-dependent protein kinase 1	0.7663	PDPK1	#N/A		PDPK1
Q06520	Bile salt sulfotransferase	0.7641	#N/A	SULT2A1		SULT2A1
DHI1_HUMAN	Corticosteroid 11-beta-dehydrogenase isozyme 1	0.7641	#N/A	#N/A		DHI1
CALM_HUMAN	Calmodulin	0.7519	#N/A	#N/A		CALM
EGFR_HUMAN	Epidermal growth factor receptor	0.7469	EGFR	#N/A		EGFR
PYRD_HUMAN	Dihydroorotate dehydrogenase, mitochondrial	0.7468	#N/A	#N/A		PYRD
CMA1_HUMAN	Chymase	0.7445	CMA1	#N/A		CMA1
ADH1B_HUMAN	Alcohol dehydrogenase 1B	0.7441	#N/A	#N/A		ADH1B
PPARG_HUMAN	Peroxisome proliferator-activated receptor gamma	0.7431	PPARG	#N/A		PPARG
NOS3_HUMAN	Nitric oxide synthase, endothelial	0.7422	#N/A	#N/A		NOS3
FA10_HUMAN	Coagulation factor X	0.7422	F10	#N/A		F10
O14965	Serine/threonine-protein kinase 6	0.7413	#N/A	AURKA		AURKA
O15382	Branched-chain-amino-acid aminotransferase, mitochondrial	0.741	BCAT2	BCAT2		BCAT2
PNMT_HUMAN	Phenylethanolamine N-methyltransferase	0.7406	PNMT	#N/A		PNMT
FABP4_HUMAN	Fatty acid-binding protein, adipocyte	0.7395	FABP4	#N/A		FABP4
CFAD_HUMAN	Complement factor D	0.7375	CFD	#N/A		CFD
SHBG_HUMAN	Sex hormone-binding globulin	0.7375	SHBG	#N/A		SHBG
O76054	SEC14-like protein 2	0.7372	SEC14L2	SEC14L2		SEC14L2
NQO1_HUMAN	NAD(P)H dehydrogenase [quinone] 1	0.7368	#N/A	#N/A		NQO1
TGFR1_HUMAN	TGF-beta receptor type-1	0.7332	TGFBR1	#N/A		TGFBR1
RXRA_HUMAN	Retinoic acid receptor RXR-alpha	0.7321	RXRA	#N/A		RXRA
HS90A_HUMAN	Heat shock protein HSP 90-alpha	0.7311	HSP90AA1	#N/A		HSP90AA1
TYPH_HUMAN	Thymidine phosphorylase	0.7304	TYMP	#N/A		TYMP
MCR_HUMAN	Mineralocorticoid receptor	0.7264	NR3C2	#N/A		NR3C2
LCK_HUMAN	Proto-oncogene tyrosine-protein kinase LCK	0.7245	#N/A	#N/A		LCK
P00390	Glutathione reductase, mitochondrial	0.7226	GSR	GSR		GSR
P53350	Serine/threonine-protein kinase PLK1	0.7224	PLK1	PLK1		PLK1
ERG7_HUMAN	Lanosterol synthase	0.7223	LSS	#N/A		LSS
TYSY_HUMAN	Thymidylate synthase	0.7192	TYMS	#N/A		TYMS
O15496	Group 10 secretory phospholipase A2	0.7166	PLA2G10	PLA2G10		PLA2G10
CBR1_HUMAN	Carbonyl reductase [NADPH] 1	0.715	#N/A	#N/A		CBR1
CATB_HUMAN	Cathepsin B	0.7148	CTSB	#N/A		CTSB
P08069	Insulin-like growth factor 1 receptor	0.714	IGF1R	IGF1R		IGF1R
P04745	Alpha-amylase 1	0.7137	#N/A	#N/A		Amy1
DUS6_HUMAN	Dual specificity protein phosphatase 6	0.7116	DUSP6	#N/A		DUSP6
P35558	Phosphoenolpyruvate carboxykinase, cytosolic [GTP]	0.7115	#N/A	PCK1		PCK1
PTN1_HUMAN	Tyrosine-protein phosphatase non-receptor type 1	0.711	PTPN1	#N/A		PTPN1
SRC_HUMAN	Proto-oncogene tyrosine-protein kinase Src	0.711	SRC	#N/A		SRC
MMP8_HUMAN	Neutrophil collagenase	0.7075
P63316	Troponin C, slow skeletal and cardiac muscles	0.7056
P29274	Adenosine receptor A2a	0.7049
CATK_HUMAN	Cathepsin K	0.7012
DYR_HUMAN	Dihydrofolate reductase	0.6969
NR1H4_HUMAN	Bile acid receptor	0.6943
P09874	Poly [ADP-ribose] polymerase 1	0.6923
KC1G2_HUMAN	Casein kinase I isoform gamma-2	0.6884
RTN4R_HUMAN	Reticulon-4 receptor	0.6876
FGFR1_HUMAN	Basic fibroblast growth factor receptor 1	0.6867
WASP_HUMAN	Wiskott-Aldrich syndrome protein	0.6854
DPP4_HUMAN	Dipeptidyl peptidase 4	0.6853
P49137	MAP kinase-activated protein kinase 2	0.6842
PDE3B_HUMAN	cGMP-inhibited 3,5-cyclic phosphodiesterase B	0.6838
LKHA4_HUMAN	Leukotriene A-4 hydrolase	0.6826
PH4H_HUMAN	Phenylalanine-4-hydroxylase	0.6823
RENI_HUMAN	Renin	0.6783
AMPM2_HUMAN	Methionine aminopeptidase 2	0.6773
DCK_HUMAN	Deoxycytidine kinase	0.6766
P53041	Serine/threonine-protein phosphatase 5	0.6742
ANGI_HUMAN	Angiogenin	0.6734
NR1H2_HUMAN	Oxysterols receptor LXR-beta	0.6711
Q03181	Peroxisome proliferator-activated receptor delta	0.6697
O43617	Trafficking protein particle complex subunit 3	0.6674
HYES_HUMAN	Epoxide hydrolase 2	0.6649
Q13126	S-methyl-5-thioadenosine phosphorylase	0.6616
GSK3B_HUMAN	Glycogen synthase kinase-3 beta	0.6579
CP2C9_HUMAN	Cytochrome P450 2C9	0.6569
P01709	Ig lambda chain V-II region MGC	0.6568
P68400	Casein kinase II subunit alpha	0.6556
P11586	C-1-tetrahydrofolate synthase, cytoplasmic	0.6467
P11474	Steroid hormone receptor ERR1	0.6452
MET_HUMAN	Hepatocyte growth factor receptor	0.6447
P06737	Glycogen phosphorylase, liver form	0.6376
RET4_HUMAN	Retinol-binding protein 4	0.6373
AK1C3_HUMAN	Aldo-keto reductase family 1 member C3	0.6354
ADHX_HUMAN	Alcohol dehydrogenase class-3	0.6319
Q04828	Aldo-keto reductase family 1 member C1	0.6307
FNTA_HUMAN	Protein farnesyltransferase/geranylgeranyltransferase type-1 subunit alpha	0.6295
P00517	cAMP-dependent protein kinase catalytic subunit alpha	0.6273
KSYK_HUMAN	Tyrosine-protein kinase SYK	0.6206
NR1H3_HUMAN	Oxysterols receptor LXR-alpha	0.6176
P16442	Histo-blood group ABO system transferase	0.6162
CTNA1_HUMAN	Catenin alpha-1	0.6075
P04179	Superoxide dismutase [Mn], mitochondrial	0.6067
Q08881	Tyrosine-protein kinase ITK/TSK	0.6059
CP2C8_HUMAN	Cytochrome P450 2C8	0.599
P54577	Tyrosyl-tRNA synthetase, cytoplasmic	0.5973
P08263	Glutathione S-transferase A1	0.5966
FABP5_HUMAN	Fatty acid-binding protein, epidermal	0.5948
MDM2_HUMAN	E3 ubiquitin-protein ligase Mdm2	0.5931
HMDH_HUMAN	3-hydroxy-3-methylglutaryl-coenzyme A reductase	0.592
P21802	Fibroblast growth factor receptor 2	0.592
PDK2_HUMAN	[Pyruvate dehydrogenase [lipoamide]] kinase isozyme 2, mitochondrial	0.5911
JAK3_HUMAN	Tyrosine-protein kinase JAK3	0.5907
FA7_HUMAN	Coagulation factor VII	0.5895
PAK7_HUMAN	Serine/threonine-protein kinase PAK 7	0.588
CCNT1_HUMAN	Cyclin-T1	0.5879
P55263	Adenosine kinase	0.5878
CDK6_HUMAN	Cell division protein kinase 6	0.5854
Q9BY41	Histone deacetylase 8	0.585
P49638	Alpha-tocopherol transfer protein	0.5819
SAHH_HUMAN	Adenosylhomocysteinase	0.5817
ISG20_HUMAN	Interferon-stimulated gene 20 kDa protein	0.5802
PLGF_HUMAN	Placenta growth factor	0.5795
PNPH_HUMAN	Purine nucleoside phosphorylase	0.5775
CDD_HUMAN	Cytidine deaminase	0.5772
ALDH2_HUMAN	Aldehyde dehydrogenase, mitochondrial	0.5763
Q9BZX2	Uridine-cytidine kinase 2	0.5758
P30043	Flavin reductase	0.574
P05981	Serine protease hepsin	0.5721
NR1I3_HUMAN	Nuclear receptor subfamily 1 group I member 3	0.5718
UROK_HUMAN	Urokinase-type plasminogen activator	0.5698
AMYP_HUMAN	Pancreatic alpha-amylase	0.568
PTGD2_HUMAN	Glutathione-requiring prostaglandin D synthase	0.5678
GCR_HUMAN	Glucocorticoid receptor	0.5627
HXK1_HUMAN	Hexokinase-1	0.5599
DHSO_HUMAN	Sorbitol dehydrogenase	0.5568
MMP12_HUMAN	Macrophage metalloelastase	0.5568
O00244	Copper transport protein ATOX1	0.5567
P17707	S-adenosylmethionine decarboxylase proenzyme	0.5562
MMP7_HUMAN	Matrilysin	0.5556
FABP6_HUMAN	Gastrotropin	0.555
TGM3_HUMAN	Protein-glutamine gamma-glutamyltransferase E	0.5535
O00204	Sulfotransferase family cytosolic 2B member 1	0.5451
P14555	Phospholipase A2, membrane associated	0.5416
NR1I2_HUMAN	Nuclear receptor subfamily 1 group I member 2	0.5412
P10827	Thyroid hormone receptor alpha	0.5383
AKT1_HUMAN	RAC-alpha serine/threonine-protein kinase	0.5373
JAK2_HUMAN	Tyrosine-protein kinase JAK2	0.5363
ACK1_HUMAN	Activated CDC42 kinase 1	0.5335
PADI4_HUMAN	Protein-arginine deiminase type-4	0.5333
ERBB4_HUMAN	Receptor tyrosine-protein kinase erbB-4	0.5325
P05451	Lithostathine-1-alpha	0.5322
P78536	Disintegrin and metalloproteinase domain-containing protein 17	0.5248
ELNE_HUMAN	Leukocyte elastase	0.5213
Q14541	Hepatocyte nuclear factor 4-gamma	0.5191
IMDH2_HUMAN	Inosine-5-monophosphate dehydrogenase 2	0.5188
A1AT_HUMAN	Alpha-1-antitrypsin	0.516
ZAP70_HUMAN	Tyrosine-protein kinase ZAP-70	0.5076
ST1E1_HUMAN	Estrogen sulfotransferase	0.5046
P20132	L-serine dehydratase	0.5032
MMP2_HUMAN	72 kDa type IV collagenase	0.5028
IMPA1_HUMAN	Inositol monophosphatase	0.5019
P17900	Ganglioside GM2 activator	0.4987
P29373	Cellular retinoic acid-binding protein 2	0.4986
P61586	Transforming protein RhoA	0.4978
P50135	Histamine N-methyltransferase	0.4938
S10A9_HUMAN	Protein S100-A9	0.4934
RARG_HUMAN	Retinoic acid receptor gamma	0.4932
P37243	Thyroid hormone receptor beta-2	0.493
Q9NY01	B transferase	0.4927
GLYC_HUMAN	Serine hydroxymethyltransferase, cytosolic	0.4903
P12724	Eosinophil cationic protein	0.49
P01343	Insulin-like growth factor IA	0.4899
ITAL_HUMAN	Integrin alpha-L	0.4833
PPARA_HUMAN	Peroxisome proliferator-activated receptor alpha	0.4823
CSK_HUMAN	Tyrosine-protein kinase CSK	0.4821
GALE_HUMAN	UDP-glucose 4-epimerase	0.4813
TIE2_HUMAN	Angiopoietin-1 receptor	0.481
Q15382	GTP-binding protein Rheb	0.4809
P22830	Ferrochelatase, mitochondrial	0.4806
LEG2_HUMAN	Galectin-2	0.4789
BST1_HUMAN	ADP-ribosyl cyclase 2	0.4787
Q96CA5	Baculoviral IAP repeat-containing protein 7	0.4769
ARSA_HUMAN	Arylsulfatase A	0.4762
KPCT_HUMAN	Protein kinase C theta type	0.4746
PPAP_HUMAN	Prostatic acid phosphatase	0.4735
KTHY_HUMAN	Thymidylate kinase	0.4705
ALDOA_HUMAN	Fructose-bisphosphate aldolase A	0.4678
TPIS_HUMAN	Triosephosphate isomerase	0.4662
P49789	Bis(5-adenosyl)-triphosphatase	0.466
CD1A_HUMAN	T-cell surface glycoprotein CD1a	0.4659
FABPH_HUMAN	Fatty acid-binding protein, heart	0.4644
P00519	Proto-oncogene tyrosine-protein kinase ABL1	0.4639
P07686	Beta-hexosaminidase subunit beta	0.4619
NOS2_HUMAN	Nitric oxide synthase, inducible	0.4578
P11177	Pyruvate dehydrogenase E1 component subunit beta, mitochondrial	0.4578
RB11A_HUMAN	Ras-related protein Rab-11A	0.4574
ATS4_HUMAN	A disintegrin and metalloproteinase with thrombospondin motifs 4	0.456
RARA_HUMAN	Retinoic acid receptor alpha	0.4543
PAK6_HUMAN	Serine/threonine-protein kinase PAK 6	0.4519
P04745	Salivary alpha-amylase	0.4511
MP2K1_HUMAN	Dual specificity mitogen-activated protein kinase kinase 1	0.4498
IL2_HUMAN	Interleukin-2	0.4497
P07602	Proactivator polypeptide	0.4478
CCL5_HUMAN	C-C motif chemokine 5	0.446
ACE_HUMAN	Angiotensin-converting enzyme	0.4443
B3GA1_HUMAN	Galactosylgalactosylxylosylprotein 3-beta-glucuronosyltransferase 1	0.444
P11172	Uridine 5-monophosphate synthase	0.4435
FABP7_HUMAN	Fatty acid-binding protein, brain	0.4423
KAT1_HUMAN	Kynurenine--oxoglutarate transaminase 1	0.4414
SETD7_HUMAN	Histone-lysine N-methyltransferase SETD7	0.4403
Q9HAN9	Nicotinamide mononucleotide adenylyltransferase 1	0.4402
Q07960	Rho GTPase-activating protein 1	0.4395
DPEP1_HUMAN	Dipeptidase 1	0.4389
C1S_HUMAN	Complement C1s subcomponent	0.4385
G6PI_HUMAN	Glucose-6-phosphate isomerase	0.4362
FPPS_HUMAN	Farnesyl pyrophosphate synthetase	0.4348
VDR_HUMAN	Vitamin D3 receptor	0.4321
CATS_HUMAN	Cathepsin S	0.4316
AKT2_HUMAN	RAC-beta serine/threonine-protein kinase	0.4281
NGAL_HUMAN	Neutrophil gelatinase-associated lipocalin	0.4275
Q93088	Betaine--homocysteine S-methyltransferase 1	0.4273
P61626	Lysozyme C	0.4271
MMP9_HUMAN	Matrix metalloproteinase-9	0.4257
CLK1_HUMAN	Dual specificity protein kinase CLK1	0.4218
TPH1_HUMAN	Tryptophan 5-hydroxylase 1	0.4211
P19623	Spermidine synthase	0.42
P15153	Ras-related C3 botulinum toxin substrate 2	0.4188
Q9UKM7	Endoplasmic reticulum mannosyl-oligosaccharide 1,2-alpha-mannosidase	0.4185
LEG3_HUMAN	Galectin-3	0.4181
XIAP_HUMAN	Baculoviral IAP repeat-containing protein 4	0.4173
P32589	Heat shock protein homolog SSE1	0.4158
RARB_HUMAN	Retinoic acid receptor beta	0.4136
P07741	Adenine phosphoribosyltransferase	0.413
KIT_HUMAN	Mast/stem cell growth factor receptor	0.4119
P00517	cAMP-dependent protein kinase, alpha-catalytic subunit	0.4104
ACADM_HUMAN	Medium-chain specific acyl-CoA dehydrogenase, mitochondrial	0.4085
SPYA_HUMAN	Serine--pyruvate aminotransferase	0.4049
Q9UBX1	Cathepsin F	0.4046
Q13231	Chitotriosidase-1	0.403
P00480	Ornithine carbamoyltransferase, mitochondrial	0.4029
CATG_HUMAN	Cathepsin G	0.4018
RAB5A_HUMAN	Ras-related protein Rab-5A	0.3998
Q9NPB1	5(3)-deoxyribonucleotidase, mitochondrial	0.3997
TGFB2_HUMAN	Transforming growth factor beta-2	0.3995
Q96CD2	Phosphopantothenoylcysteine decarboxylase	0.3988
O43252	Bifunctional 3-phosphoadenosine 5-phosphosulfate synthetase 1	0.3971
Q16775	Hydroxyacylglutathione hydrolase, mitochondrial	0.3964
P36873	Serine/threonine-protein phosphatase PP1-gamma catalytic subunit	0.3945
GSTT2_HUMAN	Glutathione S-transferase theta-2	0.3945
EPHA2_HUMAN	Ephrin type-A receptor 2	0.3932
NEP_HUMAN	Neprilysin	0.3916
Q92831	Histone acetyltransferase PCAF	0.3909
P46926	Glucosamine-6-phosphate isomerase	0.3905
P06730	Eukaryotic translation initiation factor 4E	0.3875
ST14_HUMAN	Suppressor of tumorigenicity protein 14	0.3844
IMDH1_HUMAN	Inosine-5-monophosphate dehydrogenase 1	0.3807
RXRB_HUMAN	Retinoic acid receptor RXR-beta	0.3801
INSR_HUMAN	Insulin receptor	0.3793
P07686	Beta-hexosaminidase beta chain	0.3746
HXK4_HUMAN	Glucokinase	0.3741
GSTM2_HUMAN	Glutathione S-transferase Mu 2	0.374
Q9H4M7	Pleckstrin homology domain-containing family A member 4	0.3735
P35520	Cystathionine beta-synthase	0.3718
HMOX1_HUMAN	Heme oxygenase 1	0.3715
HEM2_HUMAN	Delta-aminolevulinic acid dehydratase	0.3709
FA11_HUMAN	Coagulation factor XI	0.37
CASP1_HUMAN	Caspase-1	0.3693
Q16772	Glutathione S-transferase A3	0.3658
HINT1_HUMAN	Histidine triad nucleotide-binding protein 1	0.3646
Q9Y689	ADP-ribosylation factor-like protein 5A	0.3638
GSTO1_HUMAN	Glutathione S-transferase omega-1	0.3636
PUR9_HUMAN	Bifunctional purine biosynthesis protein PURH	0.3633
P85A_HUMAN	Phosphatidylinositol 3-kinase regulatory subunit alpha	0.3631
STAT1_HUMAN	Signal transducer and activator of transcription 1-alpha/beta	0.3628
O14717	tRNA (cytosine-5-)-methyltransferase	0.3617
FOLH1_HUMAN	Glutamate carboxypeptidase 2	0.3616
Q9H2X3	C-type lectin domain family 4 member M	0.3605
MMP16_HUMAN	Matrix metalloproteinase-16	0.3592
RASH_HUMAN	GTPase HRas	0.3589
KPYR_HUMAN	Pyruvate kinase isozymes R/L	0.3571
PUR2_HUMAN	Trifunctional purine biosynthetic protein adenosine-3	0.3565
OAT_HUMAN	Ornithine aminotransferase, mitochondrial	0.3561
LGUL_HUMAN	Lactoylglutathione lyase	0.3526
P07711	Cathepsin L1	0.3495
CATA_HUMAN	Catalase	0.3492
CDC42_HUMAN	Cell division control protein 42 homolog	0.3491
Q92947	Glutaryl-CoA dehydrogenase, mitochondrial	0.3486
GRB2_HUMAN	Growth factor receptor-bound protein 2	0.3482
P07359	Platelet glycoprotein Ib alpha chain	0.3474
P50613	Cell division protein kinase 7	0.3458
P00492	Hypoxanthine-guanine phosphoribosyltransferase	0.3454
Q9UKL6	Phosphatidylcholine transfer protein	0.345
TRYB2_HUMAN	Tryptase beta-2	0.3444
P03956	Interstitial collagenase	0.3444
P08238	Heat shock protein HSP 90-beta	0.3434
ADA33_HUMAN	ADAM 33	0.3411
FKB1B_HUMAN	Peptidyl-prolyl cis-trans isomerase FKBP1B	0.3407
CD209_HUMAN	CD209 antigen	0.335
Q07817	Bcl-2-like protein 1	0.3336
Q00169	Phosphatidylinositol transfer protein alpha isoform	0.3329
GSTM1_HUMAN	Glutathione S-transferase Mu 1	0.3275
Q8IV48	3 histone mRNA exonuclease 1	0.3234
Q96T66	Nicotinamide mononucleotide adenylyltransferase 3	0.319
FIBG_HUMAN	Fibrinogen gamma chain	0.3161
LYAM2_HUMAN	E-selectin	0.3155
ARGI1_HUMAN	Arginase-1	0.3154
P10153	Non-secretory ribonuclease	0.3125
P23381	Tryptophanyl-tRNA synthetase, cytoplasmic	0.312
EPCR_HUMAN	Endothelial protein C receptor	0.3114
P18085	ADP-ribosylation factor 4	0.3081
Q03518	Antigen peptide transporter 1	0.3041
ARGI2_HUMAN	Arginase-2, mitochondrial	0.304
P54278	PMS1 protein homolog 2	0.3033
APAF_HUMAN	Apoptotic protease-activating factor 1	0.3014
Q16836	Hydroxyacyl-coenzyme A dehydrogenase, mitochondrial	0.2955
Q9P2T1	GMP reductase 2	0.2915
P07195	L-lactate dehydrogenase B chain	0.2915
DUT_HUMAN	Deoxyuridine 5-triphosphate nucleotidohydrolase, mitochondrial	0.2914
Q15075	Early endosome antigen 1	0.2913
NDKB_HUMAN	Nucleoside diphosphate kinase B	0.289
P51151	Ras-related protein Rab-9	0.2871
Q8TEK3	Histone-lysine N-methyltransferase, H3 lysine-79 specific	0.2869
Q969G6	Riboflavin kinase	0.2835
GMPR1_HUMAN	GMP reductase 1	0.2794
O43708	Maleylacetoacetate isomerase	0.2793
P10114	Ras-related protein Rap-2a	0.2781
Q13838	Spliceosome RNA helicase BAT1	0.2771
FKBP3_HUMAN	FK506-binding protein 3	0.2751
P23677	Inositol-trisphosphate 3-kinase A	0.2739
MAOM_HUMAN	NAD-dependent malic enzyme, mitochondrial	0.2713
Q9D4P0	ADP-ribosylation factor-like protein 5B	0.2681
Q96C86	Scavenger mRNA-decapping enzyme DcpS	0.265
SETD8_HUMAN	Histone-lysine N-methyltransferase SETD8	0.2631
RAC1_HUMAN	Ras-related C3 botulinum toxin substrate 1	0.2625
RAF1_HUMAN	RAF proto-oncogene serine/threonine-protein kinase	0.2603
Q16222	UDP-N-acetylhexosamine pyrophosphorylase	0.2598
P07953	6-phosphofructo-2-kinase/fructose-2,6-biphosphatase 1	0.2594
PIMT_HUMAN	Protein-L-isoaspartate(D-aspartate) O-methyltransferase	0.2585
Q13423	NAD(P) transhydrogenase, mitochondrial	0.2534
ST1A1_HUMAN	Sulfotransferase 1A1	0.2521
RAN_HUMAN	GTP-binding nuclear protein Ran	0.2506
BTK_HUMAN	Tyrosine-protein kinase BTK	0.2417
P52848	Bifunctional heparan sulfate N-deacetylase/N-sulfotransferase 1	0.2399
SIRT5_HUMAN	NAD-dependent deacetylase sirtuin-5	0.2374
P00568	Adenylate kinase isoenzyme 1	0.2294
P26440	Isovaleryl-CoA dehydrogenase, mitochondrial	0.2285
Q7Z4W1	L-xylulose reductase	0.2271
QOR_HUMAN	Quinone oxidoreductase	0.2129
AOFA_HUMAN	Amine oxidase [flavin-containing] A	0.2067
P35270	Sepiapterin reductase	0.2057

## Sheet: morusin-related targets
SwissTargetprediction，pro>0	Targetnet，pro>0	SuperPerd	pharmmapper(top 100)
BCHE	Estrogen receptor	PDE4D	TTR
ACHE	CYP19A1	APEX1	AR
PTGS2	ESR2	TDP1	CYP19A1
BACE1	NOS2	CTSD	MMP13
ABCG2	PTGS1	GPR55	MAPK1
ADORA3	PTGS1	MAOA	MMP3
ADORA1	MIF	TOP2A	AKR1C2
RELA	PPOX	CLK4	HCK
NFKB1	ALOX15	NR1I2	PPIA
CYP1A1	ABCG2	KLF5	BACE1
CYP1A2	CA7	CDK2	MAPK8
CYP1B1	HSD17B1	TRIM24	STS
IDH1	AKR1B1	PSMB1	THRB
ALOX15	DUSP2	CXCR4	MAPK14
ALOX12	CA6	HDAC2	ESR1
FASN	TUBB2B	HSD17B10	CA1
HSP90B1	DUSP3	CLK1	BCHE
HSP90AA1	DYRK1A	CDC25B	CES1
TNNC1 TNNT2 TNNI3	CA13	SLC6A5	MAPK10
ABCB1	TLR9	TTR	CA2
MELK	AR	GLRA1	BMP2
PDK1	TUBB2B	THRA	CFB
PRKCG	CA5A	ESR2	CASP3
PRKCD	CNR2	DUSP3	CLPP
PRKCA	PLA2	METAP2	APOA2
PRKCB	BCL2A1	NR3C2	KIF11
PRKCE	AOC3	CSNK2B	ANXA5
PRKCH	PLIN1	XDH	F2
F10	CA4	PTPN11	ALDR
CNR2	DNMT1	CDC25C	MIF
CTNNB1	RIPK2	CCR1	CASP7
NOS2	CASP9	DPP9	ALBU
PTPN1	XDH	NTRK3	PIM1
PTGES	CA12	NFKB1	AOFB
CNR1	HNF4A	PIN1	ADA17
CXCR2	CTDP1	QRFPR	FKBP1A
ERBB2	HSD17B3	MAP2K2	EPHB4
SIRT1	FYN	CFTR	PDE4D
	ALPL	SLC2A1	PK3CG
	TERT	PDGFRA	GSTP1
	AHR	GUSB	PGR
	ABCB1	SCN3A	NQO2
	HTR1E	CYP3A4	KDR
	GRIN2B	FGR	ESRRG
	PTPN1	SCD	CDK5R1
	HSP90AA1	ALOX12	PDE5A
	CYP1A2	EGLN1	GC
	AOC2	PSMB2	HSPA8
	PLIN5	PDE11A	CDK2
	CES1	PRCP	HSD17B11
	CYP17A1	NTSR2	CHEK1
	CACNA1B	FCGRT	CCNA2
	RPS6KB3	NOS2	PDE4B
	CA5B	HTR2C	GLCM
	TUBA1A	CACNA1B	HSD17B1
	RELA	FPR1	BRAF1
	CYP3A4	PTGER1	ESR2
	NR3C1	PSMB9	RORA
	GPR35	CHUK	DAPK1
	HTR6	RORB	PTPN11
	CLK1	ITGB1	ADH1C
	ACHE	PTGS1	PDPK1
	BTK	RPS6KA1	SULT2A1
	PRKCQ	CDK5	DHI1
	ADRA2C	DPP7	CALM
	PDE4B	FPR2	EGFR
	CA14	HIF1A	PYRD
	DYRK1A	NR4A1	CMA1
	RORA	MIF	ADH1B
	NR2F2	GRK5	PPARG
	WEE1	STK3	NOS3
	AKR1B1	LDHB	F10
	NR3C2	KEAP1	AURKA
	MDM2	NFE2L2	BCAT2
	PTGS2	ACACB	PNMT
	ARSA	HDAC8	FABP4
	TYK2	ABCC1	CFD
	CA9	ERAP1	SHBG
	PTPN7	F13A1	SEC14L2
		HDAC5	NQO1
		GRIN1	TGFBR1
		ANPEP	RXRA
		HDAC9	HSP90AA1
		KDM1A	TYMP
		GLS	NR3C2
		C5AR1	LCK
		S1PR4	GSR
		CHRM5	PLK1
		HDAC10	LSS
		DPP8	TYMS
		HCAR2	PLA2G10
		PDE3B	CBR1
		TYRO3	CTSB
		GPBAR1	IGF1R
		GPR35	Amy1
		ACACA	DUSP6
		PLAU	PCK1
		DCUN1D1	PTPN1
		KIF11	SRC
		S1PR5
		CDK1
		GHSR
		GCK
		SAE1
		ULK3
		SLC1A1
		ADAM10
		TFPI
		CDK2
		FKBP1A
		HDAC11
		ITK
		AAK1
		KDM4A
