# Supplementary material for: Integrated Network Pharmacology, Single‐Cell Transcriptomics Unveil the Mechanistic Role of Morusin in Aortic Dissection
Source: J Cell Mol Med. 2026 Jan 2;30(1):e70971. doi: 10.1111/jcmm.70971 (PMC12759265; doi:10.1111/jcmm.70971)
Supplement: Supplementary file 5 — Table S2: jcmm70971‐sup‐0005‐TableS2.xlsx. [file JCMM-30-e70971-s004.xlsx]

## Sheet: Supplementary Table2. AD-ralete
Gene Symbol	Relevance score
FBN1	483.944
MYH11	353.514
NOTCH1	304.555
COL3A1	261.356
MYLK	258.198
TGFBR2	249.101
SMAD3	241.142
TGFBR1	235.101
SMAD4	214.945
NDE1	213.119
FLNA	207.435
FBN2	206.701
COL5A1	195.85
ACTA2	192.528
PRKG1	170.462
SKI	170.451
PLOD1	164.092
TGFB3	157.83
COL5A2	157.321
TGFB2	156.489
SLC2A10	151.427
CBS	148.081
ELN	145.874
MED12	141.503
LOX	122.715
SMAD6	119.634
ACTA2-AS1	112.546
MAT2A	110.753
LOC126862124	97.2971
LOC113939944	96.6451
LOC101448202	94.8387
FOXE3	93.3291
ROBO4	90.5412
SMAD2	88.1805
LOC130057352	79.4007
MYLK-AS1	79.1415
BGN	76.9823
MFAP5	75.6486
THSD4	75.6308
COL1A1	75.6258
EFEMP2	72.5744
SRFBP1	71.889
LOC126806446	65.8833
LOC130057019	65.6594
TBX5	64.2523
LINC01389	63.5725
GATA5	63.2692
LOC130002223	60.891
JAG1	59.3995
LOC126860794	59.1342
NKX2-5	49.2374
H19	45.1906
LDLR	44.9647
HEY2	43.719
LOC126806791	43.6148
ELN-AS1	42.9587
COL1A2	42.5969
GATA4	42.5582
FBLN5	40.2879
AAT1	38.4735
ADAMTS10	36.6899
LOC107988032	36.1141
COL2A1	35.4885
AAA1	33.6547
TAB2	33.438
ABCC6	32.5169
HIF1A-AS1	32.3044
CDKN2B-AS1	31.9798
TGFB1	31.8138
SOS1	31.6147
ADAMTSL4	31.0774
DSG1	31.0464
FKBP14	30.5193
TBX20	30.3497
ZNF469	29.4952
ADAMTS2	29.4201
DSP	29.2894
SLC39A13	29.2442
MT-ATP6	28.9057
NTM	28.4489
MMP9	28.4429
LOC126859827	27.8432
MT-ATP8	27.8268
ACE	27.7921
ENG	27.0362
MMP2	26.9157
LOC126863275	26.6121
ADAMTS17	26.1927
TNXB	25.8449
NOTCH3	25.5889
ENPP1	25.2042
CRP	25.1743
IL6	24.9067
GATA6	24.6279
ALDH18A1	24.6004
LOC126807501	24.3274
NF1	23.712
LTBP2	23.6148
SLC12A5-AS1	23.2272
LOC100506472	23.2272
AAT2	23.151
CST3	23.0942
ABL1	22.9643
IPO8	22.9577
MYH6	22.6479
LTBP4	22.134
APOE	22.1039
TTR	21.9497
SPP1	21.7549
LTBP3	21.2796
NOS3	21.2393
AAA2	21.2315
ACVRL1	20.9729
COL4A2	20.4661
TGFBR3	20.4081
AGT	20.336
AAA4	20.3227
CHST14	20.2628
HLA-B	20.1548
LIMK1	20.0841
VCAN	19.9804
TNF	19.6309
MMP3	19.5524
MIR21	19.0537
B4GALT7	18.8591
TAGLN	18.8393
TIMP1	18.7375
APOB	18.6981
GLA	18.6944
NPPB	18.6413
RUNX2	18.6214
AGTR1	18.548
TIMP2	18.5229
VWF	18.4882
IL1B	18.4011
ALB	18.3303
MIR145	18.2057
COL4A1	17.9827
CCN2	17.8439
REN	17.7786
SMAD9	17.7668
MMP12	17.6205
TBX1	17.5994
PCSK9	17.3117
BMPR2	17.219
ADA2	17.1333
CACNA1C	17.0618
ACAN	17.0608
AEBP1	17.0237
FAS	16.9855
EDN1	16.9293
MMP1	16.8676
TNFRSF11B	16.8088
STAMBPL1	16.799
LOC130003020	16.7599
LOC130057020	16.712
BMP2	16.647
MTHFR	16.3369
MYOCD	16.1024
TNNT2	16.0703
CAV1	15.7801
TIMP3	15.4904
BRAF	15.4863
SERPINE1	15.4727
MYH7	15.4425
FN1	15.4105
MIR29B1	15.2969
KDR	15.2411
ADAR	15.2208
LPA	15.205
IL10	15.0397
GJA1	14.9356
MIR195	14.9102
MMP14	14.873
EMILIN1	14.8514
MIR17	14.7552
AGTR2	14.7112
HLA-DRB1	14.6989
TNNI3	14.6531
GTF2IRD1	14.6495
LRP1	14.6468
MYH14	14.6131
F2	14.6112
CERNA3	14.5698
MIR126	14.5408
ASPH	14.4762
FKBP6	14.4641
GTF2I	14.4092
TMEM270	14.3603
VCAM1	14.3268
BAZ1B	14.3264
PRDM5	14.3083
NPPA	14.1014
COL11A1	13.9993
STX1A	13.9841
PIEZO1	13.935
TBL2	13.9277
POLG	13.8676
RNF213	13.8231
TREX1	13.7617
MCTP2	13.7473
ADSL	13.6932
TLR4	13.6687
F3	13.6574
GTF2IRD2	13.6364
AGK	13.6081
APOA1	13.5765
HTRA1	13.5666
CNN1	13.5624
CCL2	13.4773
SMTN	13.4753
MGP	13.4593
PGR-AS1	13.4441
B3GAT3	13.2898
RFC2	13.2551
MYBPC3	13.2518
CRELD1	13.2373
BGLAP	13.1674
IFNG	13.1157
LTBP1	13.1078
AGL	13.0999
COQ8A	13.0659
PTPN11	13.0364
AIFM1	12.9234
LOC126806792	12.882
CTNNB1	12.8785
FLT4	12.8576
MMP13	12.8369
KMT2D	12.8366
MIR122	12.7672
AIMP1	12.7422
AGRN	12.7393
JAM3	12.7334
ADCY6	12.6507
RIGI	12.6121
PECAM1	12.5763
PTEN	12.5759
MMP8	12.5671
KCNK3	12.5443
AFF2	12.529
MIR191	12.5275
CXCL8	12.4586
LUM	12.4371
AFG3L2	12.4175
BMPR1B	12.4171
CTSS	12.3656
HSPG2	12.2217
THSD1	12.2045
MIR199A1	12.1986
ELANE	12.1945
DCN	12.1823
ADAMTS4	12.1651
MLX	12.1562
OTC	12.1053
MAPK1	12.0913
PKD1	12.083
ICAM1	12.08
ABCA3	12.0735
AMACR	12.0301
MIR125A	11.9969
TNFSF11	11.8609
LINC00540	11.8569
HGF	11.7855
PLAT	11.7357
MIR143	11.7136
ADAMTS19	11.6939
BUD23	11.6626
MPO	11.6295
NOS2	11.623
RHOA	11.4854
ARIH1	11.4376
EIF4H	11.3605
EGF	11.34
ABCC9	11.3389
PALMD	11.3368
IBSP	11.3182
MFAP2	11.2716
MFGE8	11.2407
TTN	11.2375
MIR486-1	11.2003
NOX4	11.1809
INS	11.1482
CELSR1	11.117
DNAJC30	11.0926
METTL27	11.0926
VPS37D	11.0926
CD36	11.0645
HRAS	11.0547
ESR1	11.0344
MIR34A	11.0164
FBLN1	11.0116
ZIC3	11.0106
LGALS3	10.9237
CD68	10.9141
CDH5	10.8358
SOX9	10.7954
PPARG	10.7392
BMP6	10.7034
STAT3	10.5955
HIF1A	10.5904
AKT1	10.5492
IL12B	10.4752
EP300	10.467
PHACTR1	10.4656
MIR140	10.434
NOTCH2	10.3892
MTR	10.3588
HCN4	10.3292
MIR424	10.3044
NCF1	10.2935
BMP4	10.273
GJA5	10.2653
HGD	10.2235
ADAMTS7	10.192
PLAU	10.1853
THBS1	10.1397
TNFRSF1A	10.0911
IGF1	10.078
FGF8	10.0652
THBS2	9.9537
LOXL1	9.90085
PLXND1	9.89981
LCN2	9.88781
IFIH1	9.85808
MIR26B	9.847
FGF2	9.843
PYCR1	9.83976
MIR423	9.8397
AAA3	9.79029
ARHGAP31	9.75663
LEP	9.73358
SPARC	9.63875
DCHS1	9.59336
BSG	9.59226
PON1	9.54639
NFE2L2	9.53652
NFATC1	9.51545
NFKB1	9.50824
THBD	9.50819
OLR1	9.46256
B3GALT6	9.40837
FGFR1	9.39858
MIR483	9.33699
POSTN	9.31065
PKD2	9.29951
AHSG	9.28725
MIR146A	9.26593
IL1A	9.25228
MLXIPL	9.22976
ADAMTS1	9.19889
KRAS	9.18391
NR3C2	9.12978
MTRR	9.11903
CTSL	9.07994
NPR2	9.07279
ADIPOQ	9.04668
IL1RL1	9.00365
NR2F2	8.99171
MUS81	8.95285
PTPN22	8.84368
MIR130A	8.80794
RBPJ	8.78742
SMARCA4	8.78292
SOST	8.769
MIR204	8.76839
DLL4	8.72605
TLR2	8.70728
MIR22	8.6392
CD4	8.63909
CD44	8.62434
CDH11	8.61769
CTSD	8.61034
MAPK3	8.60559
CXCR4	8.59077
HDAC9	8.53677
MEF2C	8.53245
ITGB3	8.51047
LRP5	8.49615
CDKN2A	8.48887
VEGFA	8.48245
TERT	8.47114
ATP7A	8.45446
ITGB1	8.45108
LMNA	8.44978
LOC129936399	8.42726
MIR15A	8.41134
MIR505	8.4061
HMOX1	8.39453
SELE	8.38428
PPIA	8.37281
KLF4	8.37197
MSX2	8.3652
HMGB1	8.36392
KLF2	8.36288
MIRLET7F1	8.35605
PVT1	8.33976
CETP	8.32809
MIR193A	8.32224
NT5E	8.2904
GLS2	8.27667
S100B	8.27057
AGER	8.24317
SIRT1	8.2376
MIR3688-1	8.23522
GLS	8.22001
MIR150	8.21625
TP53	8.19248
MTOR	8.1828
DAB2IP	8.18223
GBA1	8.17608
SOD1	8.1608
FGF23	8.15587
GAS5	8.14293
MIR29C	8.13948
MIR27B	8.12296
CCR5	8.1038
GDF2	8.10345
CTSK	8.094
MIR205	8.09347
DOCK6	8.05871
CHD7	8.03928
MIR455	8.02799
SERPINC1	8.00992
PTGS2	7.97715
SRF	7.96342
GPT	7.961
SPINK5	7.94933
IGFBP3	7.93675
MIR590	7.93619
EPO	7.93545
RAI1	7.92804
IDUA	7.91545
ATM	7.88344
MIR124-1	7.86753
IL1R1	7.83913
MIR718	7.82978
ABCA1	7.81188
ADAMTS5	7.75845
TSC1	7.71615
P4HA2	7.7066
ZFPM2	7.70357
IL17A	7.68672
MIR144	7.68501
FOXC2	7.66128
HSPB1	7.65963
ARRB2	7.65804
LOC126862586	7.6516
HAND2	7.65076
MIR28	7.63769
EFNB2	7.6084
CXCL12	7.60557
LZTR1	7.60376
MAP2K1	7.59611
DLL1	7.59049
CMA1	7.58712
LOC130006029	7.57304
CTSA	7.57297
KNG1	7.55597
ADAMTSL2	7.50965
EPHB4	7.5084
TSC2	7.4894
LDLRAP1	7.48473
MIR27A	7.47794
NPR3	7.46814
RAF1	7.46153
NLRP3	7.40516
MYL4	7.35212
ACVR1	7.3466
HP	7.33653
CDKN1C	7.31102
SHOC2	7.30232
KCNJ2	7.30105
PTPRC	7.29763
COL4A5	7.28695
P4HB	7.27487
XDH	7.25474
XIST	7.24016
CCL5	7.20775
GLB1	7.20049
MIR214	7.19141
MIR374B	7.17357
TEX41	7.15755
MIR223	7.141
MT-CO1	7.12143
PLA2G7	7.10374
GORAB	7.09715
MIR499A	7.08847
ITGAM	7.08809
ADAM17	7.08483
HEY1	7.08226
FOS	7.06935
VKORC1	7.06365
ACTC1	7.03895
PDGFRB	7.03583
PF4	7.02567
S100A12	7.013
SOD2-OT1	7.0053
FKBP10	7.00381
IGFBP1	6.99467
COMP	6.98515
EGR1	6.97167
ACVR2B	6.94936
CTSB	6.94516
ANGPT2	6.93589
CYBA	6.92826
HEYL	6.9276
CREBBP	6.92418
COMT	6.91593
GAPDH	6.91167
CAPN2	6.89803
SNAI1	6.8905
GATA3	6.89035
EOGT	6.8835
COL4A3	6.87844
ISL1	6.86474
NRAS	6.85714
JARID2	6.84502
MIR29A	6.83221
LOC129937401	6.82995
CNMD	6.81365
PIK3CA	6.81178
BDNF-AS	6.79892
ENO2	6.79832
BCL2	6.79383
LOC113748410	6.77638
CD34	6.77514
FLNC	6.76699
NOTCH4	6.75552
MIR133B	6.70173
MIR675	6.70132
BLTP1	6.69779
BMP7	6.68449
OGN	6.67779
MIR133A1	6.67109
MIAT	6.66629
KLF15	6.65451
MIR4673	6.65236
COL11A2	6.64817
AIM2	6.6408
MIR181A1	6.63696
RAC1	6.63397
HMGCR	6.62867
MIR33B	6.6123
PDLIM1	6.61084
GATA2	6.61002
APLN	6.59135
PTX3	6.58277
INF2	6.57531
IL2RA	6.573
FMR1	6.56526
BMP10	6.56315
PTK2	6.55912
CD40LG	6.55159
EHMT1	6.50432
HNRNPK	6.50275
UFD1	6.50163
IL13	6.48381
EZH2	6.46615
GAA	6.43238
MIR208A	6.41876
MAML3	6.41497
PTH	6.40604
CCL3	6.38408
SP1	6.36821
MIR29B2	6.35973
ACTB	6.35718
CSF1	6.33263
SLC9A4	6.30431
RETN	6.30328
TRE-TTC3-1	6.30071
KDM6A	6.29599
ADM	6.29242
FHDC1	6.28126
MIR30C1	6.28033
TLR3	6.27918
NAMPT	6.25604
COL7A1	6.25042
MIR338	6.2377
PIK3R2	6.23728
RPS6KB1	6.22538
MMEL1	6.22485
MAPK14	6.22242
MAML1	6.20292
TLN1	6.20204
CBL	6.20156
ESR2	6.19828
MIR92B	6.19308
JUN	6.18617
ATP6V0A2	6.17588
DUP7Q11.23	6.17341
PLA2G2A	6.16556
JAK2	6.15664
FHL1	6.15347
NEURL1B	6.14953
MAML2	6.14153
PLAUR	6.13763
FGF10	6.13316
SORT1	6.12607
TM2D3	6.12327
PRKACA	6.12311
RIPPLY2	6.10628
DPP4	6.10438
PHEX	6.09697
DNMT3A	6.09695
MIR183	6.08826
CASR	6.08425
CLU	6.07105
MIR3606	6.06488
DOCK8	6.05552
SRRT	6.0539
ITGA5	6.03539
RELA	6.03383
MIR382	6.03084
MIR19B1	6.02657
PPARGC1A	6.02494
CRKL	6.01411
MAP2K2	6.00819
GP6	6.00791
ADAM10	6.00407
MIR30A	5.99135
KLK1	5.9876
CXCR2	5.97753
MYH3	5.95862
ADAM15	5.94985
PRF1	5.93479
CDKN2B	5.92887
CX3CL1	5.92538
PLOD3	5.91311
ABCG5	5.90925
LTF	5.90206
CHD8	5.90128
MIR335	5.88503
NSUN2	5.88148
HBB	5.87799
IL18	5.8683
MIR221	5.86342
COL12A1	5.85634
TNC	5.85381
FGFR2	5.8461
GFAP	5.84118
FBLN2	5.83597
MIR485	5.83412
GJB2	5.82425
CCL26	5.79582
MME	5.78418
FBN1-DT	5.78124
HIRA	5.77829
MIR378A	5.77573
RNASE13	5.76815
SRY	5.76279
TBRG1	5.74475
PDE5A	5.73307
PLG	5.70606
CALCA	5.69627
TIMP4	5.68132
HOTAIR	5.67672
MIR125B1	5.67526
PTGER4	5.66736
ILK	5.65431
NODAL	5.64038
IL1RN	5.63605
ADRB2	5.63286
COL4A2-AS2	5.60124
KEAP1	5.59999
SERPINF2	5.59611
ETS1	5.58999
ATP6AP2	5.58183
SELPLG	5.58181
MIR379	5.56781
NOD2	5.56578
TWIST1	5.55226
FCGR3A	5.54967
ALPL	5.54638
TFEB	5.5458
GNAS	5.53916
EDNRA	5.53408
MIRLET7F2	5.52024
CFAP53	5.51637
PAX3	5.49698
SYK	5.49388
ADRB1	5.48949
MIR23B	5.48947
MIR24-1	5.48932
RET	5.46778
STAT1	5.46219
PINK1	5.44767
JAK1	5.44425
AHCY	5.44267
SPECC1L	5.43649
OSM	5.43188
TRAF7	5.42766
LAMB1	5.41446
TEK	5.40447
CX3CR1	5.3971
PRKCD	5.38529
PTCH1	5.37791
COL18A1	5.3754
ATP6V1E1	5.37214
MIR365A	5.36895
MIR4787	5.35599
CAPN14	5.35072
MIR25	5.34782
PDGFRA	5.33962
CYP2C9	5.33485
GZMB	5.33244
SCARB1	5.32549
RASA1	5.32458
RB1	5.31783
MIR3184	5.31372
SELP	5.30827
TRPV1	5.28409
NSD1	5.28394
CTXN2	5.27866
GNA11	5.27266
KRIT1	5.2698
SMYD2	5.26377
COL4A4	5.26201
SPRED1	5.25802
TNFRSF11A	5.24649
ACTN2	5.23621
CTSG	5.2295
JMJD1C	5.21445
SMAD7	5.20094
CP	5.19495
SIRT6	5.17188
PRDX2	5.17146
LOC126862125	5.14592
LOC125078076	5.13093
BCL7B	5.11824
MIR103A1	5.10476
TPM1	5.09649
SOX18	5.09128
COL9A3	5.08435
FLNB	5.08073
MIRLET7G	5.07495
IL1RL2	5.0679
EGFLAM	5.06249
GP1BB	5.05875
FGF21	5.05697
FURIN	5.05376
HAMP	5.05297
PIK3CG	5.04984
PTGES	5.03763
ADAM9	5.03269
TLL1	5.02518
ADGRG6	5.02346
MMP17	5.02286
MET	5.01998
FOXO3	5.01052
MMP7	5.00814
MIR574	5.00502
NEAT1	5.00147
PTGER3	4.99751
NNMT	4.98816
CXCL2	4.98704
CXCL1	4.96824
MIR106A	4.96414
KL	4.95673
MYH10	4.95597
CCL20	4.95562
ATP2B1	4.94711
ROBO1	4.94046
ATF3	4.9372
IL2	4.93465
MT-CO2	4.93025
SHH	4.91703
IL18R1	4.88179
MT-CO3	4.87679
UPF3B	4.87154
TP53COR1	4.86072
TUG1	4.84873
ARVCF	4.84472
ADM2	4.83817
C12orf57	4.80779
PRDX1	4.80273
RUNX1	4.8019
APOH	4.77888
WNT5A	4.77871
TRIM50	4.77821
GTF2IRD2B	4.77821
GNAQ	4.77602
GNG2	4.76321
IDH2	4.75794
MYRF	4.75736
MYL3	4.75475
HSPD1	4.75346
MIRLET7E	4.75183
IL18RAP	4.74693
PKM	4.74649
PTGER1	4.74583
CSRP3	4.73769
MIR33A	4.73361
MALAT1	4.73002
ALDH1A2	4.72948
SEMA3E	4.72801
HPGD	4.72393
FCN3	4.72215
EGFR	4.70908
SEC24C	4.7007
XYLT2	4.69287
PLCE1	4.68311
SMARCD1	4.68162
RAP1GDS1	4.65847
ANGPTL2	4.65768
CAV3	4.65591
FMOD	4.65315
DPYSL5	4.653
BASP1	4.64892
LPL	4.64698
DGCR5	4.64439
CCN3	4.63068
PLA2G10	4.62553
TPM2	4.62482
TYROBP	4.62349
CEP152	4.6203
LAMP2	4.61869
ABCG8	4.61547
FOXH1	4.61484
VHL	4.61154
CPB2	4.61139
EFEMP1	4.60026
ADAMTS3	4.59998
S100A9	4.59379
DKK1	4.58745
LIPC	4.5724
PTH1R	4.57207
ZFYVE9	4.56294
RETNLB	4.56249
RIN2	4.55799
HSPA5	4.55791
ARAF	4.54979
H3-3B	4.53829
CD8A	4.52841
WT1	4.52198
LOXL4	4.51406
MIR502	4.50574
MIR525	4.50226
MIR199B	4.4973
SRSF6	4.49305
MIR302D	4.48868
SERPINA4	4.48746
CARMN	4.48746
CXCL9	4.48403
CXCL5	4.48386
MIR155	4.48235
MIR30D	4.45885
IL4	4.45137
MIR217	4.44912
RYR2	4.44855
MRPL58	4.4402
WDR44	4.4402
ADAMTS13	4.43518
ANXA8	4.43329
AOC3	4.43116
RREB1	4.42803
NTN1	4.42247
MTX3	4.42222
VCL	4.40928
CFL1	4.40913
LOC126861443	4.40528
PDE1C	4.39916
FABP1	4.39727
MIR26A1	4.39606
FBN3	4.38984
ANGPTL6	4.38596
MIR101-1	4.38241
CYSLTR1	4.38118
EFL1	4.37881
CHRM3	4.37851
DLX5	4.37667
GNA14	4.37384
TDRD10	4.36941
IL5	4.36727
MIR26A2	4.36443
MIR101-2	4.36443
ATP6V1A	4.36325
SP7	4.36199
PIK3R1	4.36057
FGFR3	4.3596
LOC112872301	4.35578
CYP11B2	4.34959
LOC130057018	4.34518
LYPD3	4.34366
DARS1	4.34178
MPG	4.33559
BMPR1A	4.3331
CCDC66	4.32654
ALPP	4.32508
CANX	4.31444
DES	4.31009
SNIP1	4.30175
LOXL3	4.2999
FLCN	4.29745
ZEB2	4.29289
BRCA1	4.28574
MIR632	4.28349
CASP3	4.27575
PRTN3	4.27369
NOX1	4.26352
FGF3	4.26292
MIR34C	4.26138
GJC2	4.25459
COL18A1-AS1	4.25312
IL6R	4.2525
FAT4	4.25191
ACOD1	4.25135
MIR1281	4.25135
MIR4685	4.25135
MIR4688	4.25135
MDM2	4.23883
MIR614	4.23459
MIR378I	4.23459
MIR592	4.23459
PACS1	4.2342
SAMHD1	4.23094
DGCR8	4.2294
TTN-AS1	4.22818
ACE2	4.22185
SMO	4.21681
BRCA2	4.20931
PDPN	4.20571
IGFBP2	4.20245
CKM	4.20219
PDIA2	4.20209
DNAJB6	4.19332
TRIO	4.18113
TYK2	4.18021
DDIT3	4.1794
COL6A3	4.17904
CYCS	4.16491
LOC106627981	4.15292
TGIF1	4.14544
SMARCA2	4.14504
F5	4.14143
C3	4.12863
GNPTAB	4.12714
CDH2	4.11549
PUF60	4.10874
MIB1	4.10766
SRC	4.10423
HMGA2	4.07813
COA6	4.07569
SATB2	4.07498
CLDN14	4.06499
AMH	4.05863
DNMT3B	4.05564
GHRL	4.05169
IDH1	4.0515
GGCT	4.03765
BMI1	4.0324
MIR142	4.02805
VDR	4.02577
PPP1CB	4.02259
HAND1	4.01252
MAP3K3	4.00809
FOXC1	4.00791
CFH	4.00324
CSF2	3.99829
CCND1	3.99549
CCBE1	3.98777
MIF	3.98205
MYL1	3.98129
UGT8	3.97626
WDR90	3.97626
ELSPBP1	3.97626
FLT1	3.96605
MIR500B	3.95721
MIR1234	3.95721
NIPBL	3.93869
NYX	3.93181
PDGFB	3.92686
CAT	3.91198
SLC2A1	3.90962
SERPINA1	3.90322
AASDHPPT	3.90273
NAGLU	3.89153
ESS2	3.89124
GJA4	3.8634
GLMN	3.86198
VEGFC	3.86133
MAP3K7	3.85847
LOC130057021	3.83916
LOC130057022	3.83916
LOC130057023	3.83916
STAMBP	3.8268
MYC	3.82573
MAN2B1	3.81681
AGO2	3.81453
TERC	3.80827
SDHB	3.80432
SLC34A3	3.79133
MIR128-1	3.78472
MYOZ3	3.78467
NEDD4L	3.78119
SCARB2	3.77989
MIA3	3.77951
SAA1	3.77672
FCGR2A	3.77428
NOS1	3.77294
TBX22	3.76847
SEC16A	3.75408
WFDC11	3.74126
MIR9-3HG	3.74126
ALMS1-IT1	3.74126
LINC00342	3.74126
SLC7A11-AS1	3.74126
HSPA8	3.74064
TMEM260	3.72758
MIR200B	3.72728
PTGS1	3.71387
CKB	3.70764
PTPN14	3.70666
MIR93	3.70616
SLC9A2	3.68399
ZBTB24	3.68268
PLN	3.68037
ZMPSTE24	3.67151
CSF3	3.66954
PARP1	3.66802
DSTN	3.66595
FGF4	3.6566
JPH2	3.65485
ALDH2	3.6504
CDC42	3.65034
SPRED2	3.64481
BCOR	3.64248
LOC121832793	3.64173
APC	3.63496
CREB1	3.62689
NRXN1	3.62508
AKT2	3.6246
KCNMA1	3.62269
EDNRB	3.61977
CASP1	3.60986
ULK4	3.60858
CXCL10	3.60624
SKIC2	3.6041
PMPCA	3.60156
MIR211	3.59999
LOC130006027	3.59832
LOC130006030	3.59832
LOC130006032	3.59832
TALDO1	3.59324
RAP1B	3.59096
EYA1	3.58473
MECP2	3.57718
EDN3	3.57107
DNAH8	3.56577
LOC126861898	3.5449
PMS2	3.53795
RRP15	3.5347
PRKAG2	3.53363
MIR193B	3.53242
CLCN5	3.52409
LEFTY2	3.52384
CEP57	3.52119
PPARA	3.5195
FOXP3	3.51175
TAF2	3.50696
MEFV	3.50289
MIR330	3.50272
CD40	3.50125
BUB1B	3.49663
MIR148A	3.48949
GJA8	3.48619
ABCG1	3.48509
FGF18	3.48336
TF	3.48195
MIRLET7C	3.47313
MSTN	3.47277
LRPPRC	3.47201
RYR1	3.47168
TBX2	3.46951
BBS2	3.46467
PIGN	3.4516
MHRT	3.44383
SHBG	3.44056
SMC3	3.43719
TMEM43	3.43213
FGF5	3.42198
TFAP2A	3.41882
SUCLG1	3.41645
DYRK1A	3.41566
NPPC	3.39973
FGF7	3.3967
PEPD	3.38453
CYP27B1	3.38172
ACTA1	3.37988
MRE11	3.37928
MIR23A	3.37851
NHP2	3.37699
CDKN1A	3.36933
PKHD1	3.36193
PLCL1	3.36173
CFDP1	3.35631
COQ8B	3.35606
PIK3CB	3.3542
TMBIM1	3.353
TINF2	3.35156
CYFIP1	3.34411
BTK	3.33911
BAG3	3.33581
SMAD1	3.3304
LOC123493284	3.32138
IL22	3.31729
PIGW	3.31683
F9	3.31214
CTLA4	3.30643
ERBIN	3.3054
BUB1	3.29875
FABP3	3.29377
DKC1	3.29363
EDN2	3.29246
SOD2	3.29184
TRIP13	3.28851
MIR139	3.28819
KMT2C	3.27168
SELL	3.26415
STAT6	3.26403
DMD	3.26315
ROCK1	3.26213
ATF6	3.26004
PDE3A	3.25993
SLC34A1	3.2558
IGF1R	3.25292
MCM4	3.24785
MIR324	3.24672
PLXNA2	3.24212
MIR494	3.23763
ARSB	3.23515
PGM3	3.23452
BHMT2	3.23341
PGR	3.23165
PLTP	3.23125
CD59	3.2306
NSD2	3.2271
GDF15	3.22673
HTR2A	3.22615
BLM	3.21988
NEMP2	3.21858
PRICKLE1	3.21051
B2M	3.20554
POMC	3.20433
KIF27	3.19825
PWAR1	3.19189
NEXN	3.18659
C4A	3.18517
ENTPD1	3.18013
HDAC1	3.17942
CD28	3.17861
PALB2	3.17625
SCN5A	3.17186
DNMT1	3.16569
WAS	3.15333
MB	3.15188
NIPA1	3.15019
RPL36A-HNRNPH2	3.14822
GSR	3.14355
LRRC56	3.14268
KCNH2	3.1423
NSUN5	3.14142
IGF2	3.14009
SNORD15A	3.13787
MAPT	3.1305
LDHC	3.12562
LINC00976	3.12562
COL8A1	3.12457
GANAB	3.11705
MYPN	3.11521
NIPA2	3.10678
HBEGF	3.09557
SPTBN1	3.09518
SCARNA23	3.09245
LOC101928438	3.09245
HNF1A	3.08889
FGF1	3.08259
GALNS	3.08252
RPSA	3.08104
NBN	3.08034
MEPE	3.07937
GLI3	3.07788
LRP2	3.07661
ZMYM3	3.07262
F7	3.0709
IL12A	3.07082
FOXO1	3.06848
ADA	3.06383
LCAT	3.06372
LOC126861897	3.0618
MTHFD1	3.05945
RPL5	3.05763
NFIX	3.05543
F8	3.05227
ANGPT1	3.04782
FXN	3.03033
MIR222	3.02626
SDHD	3.0236
MYOZ2	3.02265
DNAJB11	3.00639
SERPINF1	3.00547
CDH13	2.99884
BCR	2.995
HSPA4	2.99293
GPAT4	2.99106
MIR200C	2.98642
LINC02605	2.98464
RPL26	2.9827
SKIC3	2.97933
ACAD9	2.97356
PPBP	2.96865
APOC3	2.9673
CALR	2.96036
TXN	2.95928
MFN2	2.95906
SERPINH1	2.95123
OOSP1	2.94765
SGO1	2.9474
H3-3A	2.9467
FGF17	2.93987
FGF20	2.93987
FGF22	2.93987
INSR	2.93662
BHMT	2.93106
PXDN	2.9283
UQCRC1	2.92647
BMP1	2.92193
MIR320A	2.91857
IRX4	2.91314
BUB3	2.91288
COL6A2	2.90861
MIR185	2.90721
LOC107303340	2.90567
GHR	2.90291
ERCC6	2.89777
ANXA5	2.89086
TNFSF13B	2.88596
ERCC8	2.87234
MIR208B	2.87219
COL9A2	2.87147
CFTR	2.87026
FOXP2	2.8682
CD274	2.86051
ANXA2	2.85954
IFNA1	2.85714
ATP2B3	2.84665
CYP21A2	2.84636
SNORD44	2.84414
MIR106B	2.84406
PTHLH	2.83928
OIP5-AS1	2.8382
THBS2-AS1	2.83544
LOC126859908	2.83544
TG	2.83378
PDCD1	2.83111
TPM3	2.82371
MUC1	2.82152
YWHAZ	2.82019
MYH7B	2.81965
MAPK8	2.81592
SLC5A2	2.8158
GSK3B	2.81542
MYD88	2.81284
SLC17A5	2.80752
ADAMTS16	2.80277
PKP2	2.79612
ANKH	2.7916
DSPP	2.78694
MMP10	2.78498
SLC2A6	2.78239
CHD4	2.78135
RERE	2.77439
SDHC	2.7737
MED13L	2.76901
IKBKB	2.7689
GALNT17	2.7641
MT-TP	2.7615
GDF5	2.75979
KIF5B	2.75618
ERCC4	2.7561
ROCK2	2.74635
DLX3	2.74446
PAPPA	2.73689
H2AX	2.73386
PSMG1	2.73203
SLC20A1	2.73098
MIR451A	2.73028
MIR210	2.73027
ANKRD11	2.72925
KIFBP	2.72696
CCR2	2.72626
RRAS2	2.72346
EPAS1	2.72215
CD46	2.71983
NAB2	2.71945
RHOD	2.71904
SLC25A4	2.7188
PIK3C2A	2.71807
PDSS1	2.71548
NTRK1	2.7153
NKX2-1	2.71247
MIR107	2.7077
ARF1	2.70687
NFKBIA	2.70624
APLNR	2.70441
TELO2	2.70415
HDAC4	2.69239
UBE3A	2.6895
SHANK3	2.68898
SSC4D	2.68645
DPF2	2.68426
PITX2	2.68276
LOC126806915	2.68215
P3H1	2.68101
NPY	2.67936
PRKCZ	2.67923
MBP	2.67742
MIR92A1	2.67075
KCNE5	2.67042
TYR	2.6698
CRTAP	2.66722
MIR30B	2.66626
MIR181B1	2.66125
CRK	2.66006
CRH	2.65958
COG7	2.65657
NAA10	2.65525
LSM1	2.65298
SLC2A4	2.64422
POLR1A	2.64394
FTL	2.64382
MYCN	2.64106
STAG3	2.63573
PSAP	2.63301
FGF9	2.63118
CDK2	2.62958
F13A1	2.62763
GH1	2.62421
CDK13	2.62384
VIM	2.62112
RPL15	2.62035
LOC114827851	2.61875
FHIT	2.61875
RFWD3	2.61717
BICDL3P	2.60927
SLC26A5	2.60865
CKMT2	2.60863
CKMT1B	2.60863
MIR138-1	2.60833
SOX2	2.60829
ECE1	2.60808
FCGR3B	2.6071
PIEZO2	2.60611
SREBF1	2.60562
ABCB6	2.60528
G6PD	2.60458
TLR7	2.60387
IL33	2.60328
HDAC6	2.60026
H3C12	2.59938
AKT3	2.59498
CD55	2.59396
CLCN7	2.59122
PON2	2.59011
RPL18	2.58555
NDUFA13	2.58299
PTGIS	2.58233
ARFGEF2	2.57788
KCTD7	2.57665
BAX	2.57615
PIK3CD	2.57517
SLC2A5	2.57037
HLA-DQA1	2.5685
AVP	2.56818
CD86	2.56354
EPG5	2.56348
LMX1B	2.56205
TNFSF10	2.56148
BDNF	2.56142
CYBB	2.56099
AURKA	2.55947
HLA-A	2.55725
GUSB	2.55516
PAX6	2.55379
NDUFAF2	2.55185
CSF1R	2.54719
WNT1	2.54136
MIR20A	2.54075
NPC2	2.5407
PGGHG	2.53901
ELAC2	2.53805
SLC30A5	2.53805
PDLIM3	2.5371
D2HGDH	2.53234
ALOX5	2.52919
CYP19A1	2.52859
ACP5	2.52328
SLC8A1	2.52165
ACADVL	2.52007
LOC125371495	2.52007
NPC1	2.51847
CTH	2.51829
MAPKBP1	2.51374
MIR187	2.5127
MIR6886	2.51189
IVD	2.51131
KIT	2.51088
IFT56	2.50819
COL6A1	2.50745
XBP1	2.50667
S100A4	2.50366
SPEN	2.50226
LRP6	2.50121
FGF16	2.4979
F10	2.49406
STK11	2.49333
PPP2R5D	2.49064
MIR132	2.48855
SLC2A9	2.48796
MIR212	2.48784
FADS1	2.48575
RAD21	2.47959
CEBPA	2.47624
IL1RAPL2	2.47561
TRPV4	2.4733
PIGL	2.4713
MIR582	2.46986
SST	2.46925
SETD2	2.46885
MAGI2	2.46674
MYH2	2.46655
SI	2.46455
AKR1B1	2.46065
FASLG	2.46061
ADORA2A	2.45614
KCNE2	2.45375
CDH1	2.45336
FGF6	2.449
WAC	2.44896
GNB2	2.44881
SMARCA5	2.44859
MGAM	2.44657
HLA-DQB1	2.44095
RAN	2.4402
MID1	2.44001
NEU1	2.43611
CGB3	2.43138
MIR148B	2.43104
RPL11	2.43015
YWHAG	2.42919
PRL	2.42522
PLD1	2.41563
H3-4	2.4156
ZMYND10	2.41423
GP1BA	2.41233
GPX1	2.41087
FOXP1	2.41073
UBR5	2.4068
COL8A2	2.4021
TGM2	2.40193
MEIS2	2.39913
CGA	2.39608
ENAM	2.39597
STEAP3	2.39384
SDF4	2.39384
RAB7A	2.39152
GOT2	2.39139
IFNGR1	2.39125
CCDC134	2.38972
VLDLR	2.38918
PEX1	2.388
GSTP1	2.38369
TMTC3	2.38336
TCF25	2.38247
ABCC8	2.38208
MCPH1	2.38188
ALDH7A1	2.38185
FGA	2.38058
MAX	2.37589
RIPK3	2.37387
ITGA2	2.37269
SOX10	2.37191
MIR339	2.36965
SNCA	2.36914
PAFAH1B1	2.3665
IL23R	2.36636
SMOC1	2.36586
TFRC	2.36524
AQP1	2.36199
MAP1B	2.36148
SNHG16	2.35846
ATIC	2.35823
GTF3A	2.35542
AGA	2.35401
NAV1	2.35257
PLOD2	2.35177
GRN	2.34844
FLI1	2.34791
H3C13	2.3479
EIF2B2	2.34631
OGT	2.34549
KCNJ11	2.34475
MIR137	2.33995
PPT1	2.33589
ITGAV	2.3358
VTN	2.3342
HGSNAT	2.32802
PLCH1	2.32205
AMELX	2.32079
MIR149	2.31672
PCNA	2.31506
ERBB2	2.3148
IHH	2.31275
LOC130057478	2.31149
COL9A1	2.31117
ACTG2	2.30832
MIR629	2.30775
MECOM	2.30745
TCF3	2.30619
CD80	2.30207
DYNC2H1	2.29997
LUZP1	2.29932
MIR17HG	2.29549
HAS2	2.29455
FLNC-AS1	2.29056
COL5A3	2.28826
SLC2A3	2.28686
PRDM9	2.28638
HLA-DPB1	2.282
RBM8A	2.2817
NPHS1	2.28165
ITGA3	2.27892
ADNP	2.2785
CLDN3	2.2785
AFF4	2.27517
NKAP	2.27517
TNFRSF1B	2.27381
GALC	2.27223
THY1	2.27056
MIR18A	2.27015
YWHAB	2.26838
YWHAQ	2.26838
HNF1A-AS1	2.26835
RBFOX2	2.2659
NOG	2.2631
FABP4	2.26179
GNS	2.26121
HSD11B2	2.26072
RBM20	2.25865
ARG2	2.25861
PRDM16	2.25591
KCNAB2	2.25591
UBE4B	2.25591
CASZ1	2.25591
AFAP1-AS1	2.25405
CLDN4	2.25307
SWAP70	2.25175
PRODH	2.25099
TRIM25	2.25093
TRIP11	2.24564
KRT20	2.24538
SOD3	2.24501
BCHE	2.24478
HLA-DRB3	2.24396
ALG5	2.24339
TSHR	2.24282
PPP1R13L	2.24121
ERAP1	2.23996
CDK6	2.2396
APOA5	2.23797
MIR16-1	2.23768
CLN3	2.23706
RPS6KA3	2.23301
TUBGCP5	2.2307
TENT5A	2.23061
HSP90AA1	2.22968
FNDC5	2.22839
WNT7B	2.22333
PLS3	2.2221
SLC2A12	2.21997
GBE1	2.21835
LOC107980440	2.21835
TCF7L2	2.2158
DISP1	2.20911
H3-5	2.2091
MIR98	2.20657
MIR10B	2.2047
MPV17L	2.20303
CDKL5	2.20223
SMARCA1	2.20223
GPC3	2.19922
TBX3	2.19881
APOC2	2.19307
PRKACB	2.19233
PRKACG	2.19233
RBP4	2.19099
SRCAP	2.18891
NSMCE2	2.18871
SHOX	2.18734
TMEM38B	2.1872
IFITM5	2.1872
MIR15B	2.18717
PGF	2.18679
FOXL2	2.18306
LEF1	2.18051
SEC24D	2.17869
SLC2A13	2.17656
CLN6	2.17226
IL7	2.16689
CCN1	2.15996
EXT2	2.15705
FALEC	2.15256
MBD6	2.15159
NXPH4	2.15159
NABP2	2.15159
LRP1-AS	2.15159
HSPD1P4	2.15159
HPD	2.14873
H3-7	2.14771
PDGFA	2.14659
CD14	2.14551
ZNF462	2.14254
BCL7C	2.13985
MDC1	2.13887
CARS1	2.13728
DLK1	2.13521
DNAJC24	2.13379
NINJ1	2.13281
RELN	2.1281
ROR2	2.12765
DUT	2.12651
GNB1L	2.12535
EYA3	2.12507
MIR1306	2.12418
CD163	2.12413
ANO5	2.12196
PDLIM5	2.11967
AUTS2	2.11943
WNT4	2.11942
SOAT1	2.1181
BCAR1	2.11745
FDFT1	2.11712
EXT1	2.11661
DYNC2LI1	2.1141
DROSHA	2.11373
MNT	2.11186
ABHD10	2.11186
MXD4	2.11186
HAPSTR1	2.11186
DLG4	2.11146
CSH1	2.11092
PTPN3	2.11038
RRAD	2.11022
PRKAA1	2.10979
SREBF2	2.10918
TCN2	2.10581
GLI1	2.1056
SLC19A1	2.10276
SLC2A14	2.10192
LRRC14B	2.10192
ZNF804A	2.09735
ZNF423	2.09426
DNAH6	2.09426
JUNB	2.09187
PDE9A	2.09047
ETV7	2.08756
GALNT3	2.08635
KIF6	2.08603
CREB3L1	2.08388
MIR215	2.08386
PSAPL1	2.07915
BRIP1	2.07823
SF3B2	2.07533
CD19	2.07466
MXD1	2.07314
PICALM	2.0675
MIR9-1	2.06379
RPS9	2.06315
GAS1	2.06219
PROCR	2.06161
F2R	2.06
S1PR1	2.05896
SLC2A2	2.05851
SLC13A3	2.05851
SLC5A4	2.05851
SP4	2.05851
SLC2A8	2.05851
SLC5A9	2.05851
SLC25A16	2.05851
GSAP	2.05851
SLC2A11	2.05851
SLC2A7	2.05851
BORCS7	2.05851
SMIM19	2.05851
MFSD13A	2.05851
SPDYE4	2.05851
LINC01587	2.05851
SNORA66	2.05851
MIR4708	2.05851
MEG3	2.05426
CEACAM5	2.05246
TCIRG1	2.05231
OSTM1	2.05231
BMP15	2.04706
APP	2.04502
EMG1	2.04448
SAP130	2.04143
TPP1	2.03894
PRKCB	2.03755
FGGY	2.03684
MAPK10	2.03454
SENCR	2.03401
PRKAB1	2.03087
ITGA2B	2.02955
HEATR3	2.02871
ITGA1	2.0267
AMER1	2.02268
DVL1	2.02262
MIR363	2.02066
LARS2	2.0206
ERG	2.01802
PDE4A	2.01704
JAK3	2.01651
ALMS1	2.01645
LINC01358	2.01444
FGGY-DT	2.01444
HYAL1	2.01351
C5AR1	2.01343
RPS4X	2.01276
IKBKE	2.01214
MYLK2	2.01106
ACVR2A	2.01019
KLHL33	2.00949
RRAS	2.00865
SIX3	2.00854
CFL2	2.00599
HIP1	2.00599
NOP2	2.00599
LRTOMT	2.00487
FCGR1A	2.00247
MKRN3	2.00108
DAZ1	2.00058
